# Supplementary material for: Methyl (2Z)-2-{[N-(2-formyl­phen­yl)-4-methyl­benzene­sulfonamido]­meth­yl}-3-(naphthalen-1-yl)prop-2-enoate
Source: Acta Crystallogr Sect E Struct Rep Online. 2012 Jan 11;68(Pt 2):o330–1. doi: 10.1107/S160053681200058X (PMC3275017; doi:10.1107/S160053681200058X)
Supplement: Supplementary file 1 [file e-68-0o330-sup1.cif]

##############################################################################
#                                                                            #
# This CIF contains the data in a paper accepted for publication in          #
# Acta Crystallographica Section E. It conforms to the requirements of       #
# Notes for Authors for Acta Crystallographica Section E, and has been       #
# peer reviewed under the auspices of the IUCr Commission on Journals.       #
#                                                                            #
# Full details of the Crystallographic Information File format               #
# are given in the paper "The Crystallographic Information File (CIF):       #
# a New Standard Archive File for Crystallography" by S. R. Hall, F. H.      #
# Allen and I. D. Brown [Acta Cryst. (1991), A47, 655-685].                  #
#                                                                            #
# The current version of the core CIF dictionary is obtainable from          #
# ftp://ftp.iucr.org/pub/cif_core.dic.                                       #
#                                                                            #
# Software is freely available for graphical display of the structure(s)     #
# in this CIF. For information consult the CIF software page                 #
# http://www.iucr.org/resources/cif/software.                                #
#                                                                            #
# This file may be used for bona fide research purposes within the           #
# scientific community so long as proper attribution is given to the journal # 
# article from which it was obtained.                                        #
#                                                                            #
##############################################################################
data_global
_audit_creation_method     SHELXL-97
_journal_date_recd_electronic     2012-01-02
_journal_date_accepted     2012-01-06
_journal_name_full     'Acta Crystallographica, Section E'
_journal_year     2012
_journal_volume     68
_journal_issue      2
_journal_page_first     o330
_journal_page_last     o331
_journal_paper_category     QO
_journal_paper_doi     10.1107/S160053681200058X
_journal_coeditor_code     BT5780
_publ_contact_author_name     'S.Murugavel'
_publ_contact_author_address
;
  Department of  Physics
  Thanthai Periyar Government Institute of Technology
  Vellore 632 002
  India
;
_publ_contact_author_email     'smurugavel27@gmail.com'
_publ_contact_author_fax     '0416 091 2266652'
_publ_contact_author_phone     '091 9790084145'
_publ_section_title
;\
Methyl
(2<i>Z</i>)-2-{[<i>N</i>-(2-formylphenyl)-4-methylbenzenesulfonamido]methyl}-\
3-(naphthalen-1-yl)prop-2-enoate
;
loop_
    _publ_author_name
    _publ_author_footnote
    _publ_author_address
    'Madhanraj, R.' ?
;
Department of Physics
Ranipettai Engineering College
Thenkadapathangal
Walaja 632 513
India
;
    'Murugavel, S.' ?
;
Department of Physics
Thanthai Periyar Government Institute of Technology
Vellore 632 002
India
;
    'Kannan, D.' ?
;
Department of Organic Chemistry
University of Madras
Maraimalai Campus
Chennai 600 025
India
;
    'Bakthadoss, M.'
;
Additional correspondence author, e-mail: bhakthadoss@yahoo.com.
;
;
Department of Organic Chemistry
University of Madras
Maraimalai Campus
Chennai 600 025
India.
;
data_I
_audit_creation_method     SHELXL-97
_chemical_name_systematic
;
Methyl (2<i>Z</i>)-2-{[<i>N</i>-(2-formylphenyl)-
4-methylbenzenesulfonamido]methyl}-3-(naphthalen-1-yl)prop-2-enoate
;
_chemical_name_common     ?
_chemical_formula_moiety     'C29 H25 N O5 S'
_chemical_formula_sum     'C29 H25 N O5 S'
_chemical_formula_iupac     'C29 H25 N O5 S'
_chemical_formula_weight     499.56
_chemical_melting_point     ?
_symmetry_cell_setting     triclinic
_symmetry_space_group_name_H-M     'P -1'
_symmetry_space_group_name_Hall     '-P 1'
loop_
    _symmetry_equiv_pos_as_xyz
    'x, y, z'
    '-x, -y, -z'
_cell_length_a     8.0162(3)
_cell_length_b     12.0887(5)
_cell_length_c     13.8703(6)
_cell_angle_alpha     107.788(2)
_cell_angle_beta     90.0680(10)
_cell_angle_gamma     93.446(2)
_cell_volume     1277.27(9)
_cell_formula_units_Z     2
_cell_measurement_reflns_used     4958
_cell_measurement_theta_min     1.5
_cell_measurement_theta_max     25.9
_cell_measurement_temperature     293(2)
_exptl_crystal_description     'Block'
_exptl_crystal_colour     'Colourless'
_exptl_crystal_size_max     0.23
_exptl_crystal_size_mid     0.21
_exptl_crystal_size_min     0.16
_exptl_crystal_density_diffrn     1.299
_exptl_crystal_density_meas     ?
_exptl_crystal_density_method     'not measured'
_exptl_crystal_F_000     524
_exptl_absorpt_coefficient_mu     0.166
_exptl_absorpt_correction_type     multi-scan
_exptl_absorpt_process_details     '(SADABS; Sheldrick, 1996)'
_exptl_absorpt_correction_T_min     0.963
_exptl_absorpt_correction_T_max     0.974
_exptl_special_details     ?
_diffrn_ambient_temperature     293(2)
_diffrn_radiation_type     MoK\a
_diffrn_radiation_wavelength     0.71073
_diffrn_radiation_source     'fine-focus sealed tube'
_diffrn_radiation_monochromator     graphite
_diffrn_measurement_device_type     'Bruker APEXII CCD'
_diffrn_measurement_method     '\w scans'
_diffrn_detector_area_resol_mean     10.0
_diffrn_reflns_number     22485
_diffrn_reflns_av_R_equivalents     0.0308
_diffrn_reflns_av_sigmaI/netI     0.0263
_diffrn_reflns_theta_min     2.55
_diffrn_reflns_theta_max     25.91
_diffrn_reflns_theta_full     25.00
_diffrn_measured_fraction_theta_max     0.994
_diffrn_measured_fraction_theta_full     0.999
_diffrn_reflns_limit_h_min     -9
_diffrn_reflns_limit_h_max     9
_diffrn_reflns_limit_k_min     -14
_diffrn_reflns_limit_k_max     14
_diffrn_reflns_limit_l_min     -17
_diffrn_reflns_limit_l_max     16
_diffrn_standards_number     .
_diffrn_standards_interval_count     .
_diffrn_standards_interval_time     .
_diffrn_standards_decay_%     .
_refine_special_details
;
 Refinement of F^2^ against ALL reflections.  The weighted R-factor wR and
 goodness of fit S are based on F^2^, conventional R-factors R are based
 on F, with F set to zero for negative F^2^. The threshold expression of
 F^2^ > 2sigma(F^2^) is used only for calculating R-factors(gt) etc. and is
 not relevant to the choice of reflections for refinement.  R-factors based
 on F^2^ are statistically about twice as large as those based on F, and R-
 factors based on ALL data will be even larger.
;
_reflns_number_total     4932
_reflns_number_gt     3520
_reflns_threshold_expression     I>2\s(I)
_refine_ls_structure_factor_coef     Fsqd
_refine_ls_matrix_type     full
_refine_ls_R_factor_all     0.0634
_refine_ls_R_factor_gt     0.0403
_refine_ls_wR_factor_gt     0.1026
_refine_ls_wR_factor_ref     0.1157
_refine_ls_goodness_of_fit_ref     1.014
_refine_ls_restrained_S_all     1.014
_refine_ls_number_reflns     4932
_refine_ls_number_parameters     327
_refine_ls_number_restraints     0
_refine_ls_hydrogen_treatment     constr
_refine_ls_weighting_scheme     calc
_refine_ls_weighting_details
         'calc w=1/[\s^2^(Fo^2^)+(0.0565P)^2^+0.1916P] where P=(Fo^2^+2Fc^2^)/3'
_atom_sites_solution_hydrogens     geom
_atom_sites_solution_primary     direct
_atom_sites_solution_secondary     difmap
_refine_ls_shift/su_max     0.001
_refine_ls_shift/su_mean     0.000
_refine_diff_density_max     0.187
_refine_diff_density_min     -0.232
_refine_ls_extinction_method     none
_refine_ls_extinction_coef     ?
loop_
    _atom_type_symbol
    _atom_type_description
    _atom_type_scat_dispersion_real
    _atom_type_scat_dispersion_imag
    _atom_type_scat_source
    'C' 'C' 0.0033 0.0016
                         'International Tables Vol C Tables 4.2.6.8 and 6.1.1.4'
    'H' 'H' 0.0000 0.0000
                         'International Tables Vol C Tables 4.2.6.8 and 6.1.1.4'
    'N' 'N' 0.0061 0.0033
                         'International Tables Vol C Tables 4.2.6.8 and 6.1.1.4'
    'O' 'O' 0.0106 0.0060
                         'International Tables Vol C Tables 4.2.6.8 and 6.1.1.4'
    'S' 'S' 0.1246 0.1234
                         'International Tables Vol C Tables 4.2.6.8 and 6.1.1.4'
_computing_data_collection     'APEX2 (Bruker, 2004)'
_computing_cell_refinement     'APEX2 and SAINT (Bruker, 2004)'
_computing_data_reduction     'SAINT and XPREP (Bruker, 2004)'
_computing_structure_solution     'SHELXS97 (Sheldrick, 2008)'
_computing_structure_refinement     'SHELXL97 (Sheldrick, 2008)'
_computing_molecular_graphics     'ORTEP-3 (Farrugia (1997)'
_computing_publication_material
                         'SHELXL-97 (Sheldrick, 2008) and  PLATON  (Spek, 2009)'
loop_
    _atom_site_type_symbol
    _atom_site_label
    _atom_site_fract_x
    _atom_site_fract_y
    _atom_site_fract_z
    _atom_site_U_iso_or_equiv
    _atom_site_adp_type
    _atom_site_calc_flag
    _atom_site_refinement_flags
    _atom_site_occupancy
    _atom_site_symmetry_multiplicity
    _atom_site_disorder_assembly
    _atom_site_disorder_group
    S S1 0.16584(5) 0.44112(4) 0.73002(4) 0.05990(17) Uani d . 1 1 . .
    N N1 0.15470(16) 0.34007(12) 0.78747(11) 0.0497(3) Uani d . 1 1 . .
    O O5 0.34851(16) 0.31525(12) 1.04708(11) 0.0702(4) Uani d . 1 1 . .
    C C8 -0.0019(2) 0.41133(15) 0.64232(14) 0.0507(4) Uani d . 1 1 . .
    C C1 0.1799(2) 0.22349(15) 0.72522(12) 0.0487(4) Uani d . 1 1 . .
    O O2 0.31605(15) 0.42505(14) 0.67383(13) 0.0834(5) Uani d . 1 1 . .
    O O3 0.14348(18) 0.54886(11) 0.80521(12) 0.0800(4) Uani d . 1 1 . .
    O O4 0.27092(17) 0.47877(12) 1.02354(12) 0.0765(4) Uani d . 1 1 . .
    C C23 -0.0828(2) 0.01039(16) 0.87084(13) 0.0548(4) Uani d . 1 1 . .
    C C18 -0.0968(2) 0.13048(16) 0.92080(13) 0.0553(4) Uani d . 1 1 . .
    C C16 0.1067(2) 0.30378(15) 0.94720(12) 0.0507(4) Uani d . 1 1 . .
    C C2 0.0452(2) 0.14657(17) 0.68456(14) 0.0610(5) Uani d . 1 1 . .
    H H2 -0.0632 0.1698 0.6979 0.073 Uiso calc R 1 1 . .
    C C17 0.0536(2) 0.20561(16) 0.96421(13) 0.0553(4) Uani d . 1 1 . .
    H H17 0.1187 0.1813 1.0086 0.066 Uiso calc R 1 1 . .
    C C9 -0.1560(2) 0.44809(17) 0.67467(15) 0.0602(5) Uani d . 1 1 . .
    H H9 -0.1710 0.4899 0.7422 0.072 Uiso calc R 1 1 . .
    C C15 0.0337(2) 0.35257(15) 0.87105(14) 0.0551(4) Uani d . 1 1 . .
    H H15A -0.0719 0.3108 0.8447 0.066 Uiso calc R 1 1 . .
    H H15B 0.0138 0.4340 0.9023 0.066 Uiso calc R 1 1 . .
    C C6 0.3421(2) 0.18822(17) 0.70641(15) 0.0617(5) Uani d . 1 1 . .
    C C24 0.2488(2) 0.37625(16) 1.00878(13) 0.0544(4) Uani d . 1 1 . .
    C C11 -0.2700(3) 0.36137(19) 0.50739(17) 0.0692(5) Uani d . 1 1 . .
    C C26 0.0718(3) -0.04169(18) 0.85611(15) 0.0659(5) Uani d . 1 1 . .
    H H26 0.1698 0.0040 0.8795 0.079 Uiso calc R 1 1 . .
    C C22 -0.2299(3) -0.06165(18) 0.83382(15) 0.0681(5) Uani d . 1 1 . .
    C C21 -0.3850(3) -0.0120(2) 0.8509(2) 0.0887(7) Uani d . 1 1 . .
    H H21 -0.4820 -0.0587 0.8274 0.106 Uiso calc R 1 1 . .
    O O1 0.63132(19) 0.24067(17) 0.72916(18) 0.1204(7) Uani d . 1 1 . .
    C C13 0.0203(3) 0.3499(2) 0.54323(16) 0.0786(6) Uani d . 1 1 . .
    H H13 0.1250 0.3251 0.5209 0.094 Uiso calc R 1 1 . .
    C C7 0.4908(2) 0.2635(2) 0.7536(2) 0.0795(6) Uani d . 1 1 . .
    H H7 0.4748 0.3321 0.8050 0.095 Uiso calc R 1 1 . .
    C C10 -0.2882(2) 0.42301(19) 0.60714(16) 0.0687(5) Uani d . 1 1 . .
    H H10 -0.3926 0.4484 0.6296 0.082 Uiso calc R 1 1 . .
    C C19 -0.2510(3) 0.1742(2) 0.93437(17) 0.0738(6) Uani d . 1 1 . .
    H H19 -0.2600 0.2532 0.9665 0.089 Uiso calc R 1 1 . .
    C C3 0.0714(3) 0.0355(2) 0.62431(17) 0.0826(7) Uani d . 1 1 . .
    H H3 -0.0193 -0.0168 0.5979 0.099 Uiso calc R 1 1 . .
    C C29 -0.2140(4) -0.1803(2) 0.78207(17) 0.0890(8) Uani d . 1 1 . .
    H H29 -0.3091 -0.2276 0.7551 0.107 Uiso calc R 1 1 . .
    C C5 0.3645(3) 0.0768(2) 0.6432(2) 0.0884(7) Uani d . 1 1 . .
    H H5 0.4722 0.0532 0.6281 0.106 Uiso calc R 1 1 . .
    C C14 -0.4162(3) 0.3322(3) 0.4336(2) 0.1124(10) Uani d . 1 1 . .
    H H14A -0.4909 0.3942 0.4516 0.169 Uiso calc R 1 1 . .
    H H14B -0.4744 0.2613 0.4357 0.169 Uiso calc R 1 1 . .
    H H14C -0.3765 0.3227 0.3664 0.169 Uiso calc R 1 1 . .
    C C27 0.0799(3) -0.1572(2) 0.80839(17) 0.0830(7) Uani d . 1 1 . .
    H H27 0.1828 -0.1903 0.8008 0.100 Uiso calc R 1 1 . .
    C C25 0.4827(2) 0.3807(2) 1.11357(17) 0.0789(6) Uani d . 1 1 . .
    H H25A 0.5534 0.4210 1.0777 0.118 Uiso calc R 1 1 . .
    H H25B 0.5469 0.3286 1.1362 0.118 Uiso calc R 1 1 . .
    H H25C 0.4369 0.4361 1.1710 0.118 Uiso calc R 1 1 . .
    C C20 -0.3964(3) 0.1018(2) 0.9005(2) 0.0898(7) Uani d . 1 1 . .
    H H20 -0.5008 0.1324 0.9124 0.108 Uiso calc R 1 1 . .
    C C28 -0.0645(4) -0.2266(2) 0.77079(19) 0.0961(8) Uani d . 1 1 . .
    H H28 -0.0576 -0.3056 0.7376 0.115 Uiso calc R 1 1 . .
    C C12 -0.1141(3) 0.3253(2) 0.47704(17) 0.0897(7) Uani d . 1 1 . .
    H H12 -0.0991 0.2830 0.4097 0.108 Uiso calc R 1 1 . .
    C C4 0.2318(4) 0.0018(2) 0.60314(19) 0.0966(8) Uani d . 1 1 . .
    H H4 0.2491 -0.0728 0.5612 0.116 Uiso calc R 1 1 . .
loop_
    _atom_site_aniso_label
    _atom_site_aniso_U_11
    _atom_site_aniso_U_22
    _atom_site_aniso_U_33
    _atom_site_aniso_U_12
    _atom_site_aniso_U_13
    _atom_site_aniso_U_23
    S1 0.0404(2) 0.0595(3) 0.0869(4) -0.00416(19) -0.0106(2) 0.0344(3)
    N1 0.0424(7) 0.0498(8) 0.0576(9) 0.0038(6) -0.0025(6) 0.0174(7)
    O5 0.0600(8) 0.0685(8) 0.0787(9) -0.0140(6) -0.0221(7) 0.0211(7)
    C8 0.0427(9) 0.0513(10) 0.0631(11) 0.0025(7) 0.0010(8) 0.0252(9)
    C1 0.0480(9) 0.0540(10) 0.0472(9) 0.0049(8) -0.0019(7) 0.0196(8)
    O2 0.0380(7) 0.1093(11) 0.1291(13) 0.0009(7) 0.0055(7) 0.0759(10)
    O3 0.0795(9) 0.0463(7) 0.1094(12) -0.0062(6) -0.0360(8) 0.0186(8)
    O4 0.0716(9) 0.0545(8) 0.0906(10) -0.0055(7) -0.0083(8) 0.0049(7)
    C23 0.0625(11) 0.0603(11) 0.0440(9) -0.0096(9) -0.0043(8) 0.0222(9)
    C18 0.0530(10) 0.0621(11) 0.0513(10) -0.0062(8) -0.0016(8) 0.0202(9)
    C16 0.0454(9) 0.0539(10) 0.0464(9) 0.0010(8) 0.0030(7) 0.0061(8)
    C2 0.0609(11) 0.0650(12) 0.0562(11) -0.0023(9) -0.0071(9) 0.0183(10)
    C17 0.0529(10) 0.0618(11) 0.0470(10) -0.0031(8) -0.0031(8) 0.0119(9)
    C9 0.0449(10) 0.0726(12) 0.0624(11) 0.0091(9) 0.0000(8) 0.0186(10)
    C15 0.0441(9) 0.0538(10) 0.0635(11) 0.0063(8) 0.0013(8) 0.0116(9)
    C6 0.0578(11) 0.0662(12) 0.0699(12) 0.0160(9) 0.0065(9) 0.0315(10)
    C24 0.0489(10) 0.0552(11) 0.0511(10) -0.0014(8) 0.0051(8) 0.0053(9)
    C11 0.0646(13) 0.0755(13) 0.0728(14) -0.0040(10) -0.0153(10) 0.0321(11)
    C26 0.0715(13) 0.0700(13) 0.0585(11) -0.0008(10) 0.0024(10) 0.0237(10)
    C22 0.0767(14) 0.0709(13) 0.0592(12) -0.0224(11) -0.0120(10) 0.0288(10)
    C21 0.0653(15) 0.1012(19) 0.1063(19) -0.0308(13) -0.0220(13) 0.0485(16)
    O1 0.0474(9) 0.1394(16) 0.206(2) 0.0216(9) 0.0138(11) 0.0966(15)
    C13 0.0608(13) 0.1092(18) 0.0691(14) 0.0235(12) 0.0120(11) 0.0287(13)
    C7 0.0494(12) 0.0868(15) 0.1220(19) 0.0099(10) -0.0032(12) 0.0603(14)
    C10 0.0453(10) 0.0889(15) 0.0774(14) 0.0068(9) -0.0011(10) 0.0330(12)
    C19 0.0590(12) 0.0762(14) 0.0869(15) 0.0012(10) 0.0072(11) 0.0265(12)
    C3 0.1072(19) 0.0684(14) 0.0654(13) -0.0105(13) -0.0183(13) 0.0134(11)
    C29 0.120(2) 0.0722(16) 0.0704(15) -0.0366(15) -0.0162(14) 0.0236(13)
    C5 0.0900(18) 0.0843(17) 0.0969(18) 0.0357(14) 0.0201(14) 0.0312(14)
    C14 0.106(2) 0.128(2) 0.107(2) -0.0087(17) -0.0507(17) 0.0438(18)
    C27 0.1054(19) 0.0709(15) 0.0753(15) 0.0135(13) 0.0159(13) 0.0248(12)
    C25 0.0586(12) 0.0940(16) 0.0771(14) -0.0224(11) -0.0221(10) 0.0208(12)
    C20 0.0501(12) 0.1022(19) 0.126(2) -0.0058(12) -0.0021(13) 0.0500(17)
    C28 0.145(3) 0.0615(14) 0.0779(16) -0.0086(17) 0.0134(17) 0.0187(12)
    C12 0.0936(18) 0.115(2) 0.0557(13) 0.0193(14) -0.0014(12) 0.0162(13)
    C4 0.133(2) 0.0681(15) 0.0801(17) 0.0262(16) 0.0096(16) 0.0062(13)
_geom_special_details
;
 All esds (except the esd in the dihedral angle between two l.s. planes)
 are estimated using the full covariance matrix.  The cell esds are taken
 into account individually in the estimation of esds in distances, angles
 and torsion angles; correlations between esds in cell parameters are only
 used when they are defined by crystal symmetry.  An approximate (isotropic)
 treatment of cell esds is used for estimating esds involving l.s. planes.
;
loop_
    _geom_bond_atom_site_label_1
    _geom_bond_atom_site_label_2
    _geom_bond_site_symmetry_2
    _geom_bond_distance
    _geom_bond_publ_flag
    S1 O3 . 1.4194(15) ?
    S1 O2 . 1.4258(14) ?
    S1 N1 . 1.6483(14) ?
    S1 C8 . 1.7572(18) ?
    N1 C1 . 1.436(2) ?
    N1 C15 . 1.490(2) ?
    O5 C24 . 1.332(2) ?
    O5 C25 . 1.443(2) ?
    C8 C13 . 1.366(3) ?
    C8 C9 . 1.367(2) ?
    C1 C2 . 1.381(2) ?
    C1 C6 . 1.393(2) ?
    O4 C24 . 1.195(2) ?
    C23 C26 . 1.411(3) ?
    C23 C18 . 1.416(2) ?
    C23 C22 . 1.419(3) ?
    C18 C19 . 1.364(3) ?
    C18 C17 . 1.474(2) ?
    C16 C17 . 1.325(2) ?
    C16 C24 . 1.488(2) ?
    C16 C15 . 1.492(2) ?
    C2 C3 . 1.376(3) ?
    C2 H2 . 0.9300 ?
    C17 H17 . 0.9300 ?
    C9 C10 . 1.371(3) ?
    C9 H9 . 0.9300 ?
    C15 H15A . 0.9700 ?
    C15 H15B . 0.9700 ?
    C6 C5 . 1.387(3) ?
    C6 C7 . 1.477(3) ?
    C11 C10 . 1.369(3) ?
    C11 C12 . 1.372(3) ?
    C11 C14 . 1.508(3) ?
    C26 C27 . 1.356(3) ?
    C26 H26 . 0.9300 ?
    C22 C21 . 1.402(3) ?
    C22 C29 . 1.408(3) ?
    C21 C20 . 1.345(3) ?
    C21 H21 . 0.9300 ?
    O1 C7 . 1.200(2) ?
    C13 C12 . 1.373(3) ?
    C13 H13 . 0.9300 ?
    C7 H7 . 0.9300 ?
    C10 H10 . 0.9300 ?
    C19 C20 . 1.404(3) ?
    C19 H19 . 0.9300 ?
    C3 C4 . 1.377(3) ?
    C3 H3 . 0.9300 ?
    C29 C28 . 1.342(4) ?
    C29 H29 . 0.9300 ?
    C5 C4 . 1.356(4) ?
    C5 H5 . 0.9300 ?
    C14 H14A . 0.9600 ?
    C14 H14B . 0.9600 ?
    C14 H14C . 0.9600 ?
    C27 C28 . 1.389(3) ?
    C27 H27 . 0.9300 ?
    C25 H25A . 0.9600 ?
    C25 H25B . 0.9600 ?
    C25 H25C . 0.9600 ?
    C20 H20 . 0.9300 ?
    C28 H28 . 0.9300 ?
    C12 H12 . 0.9300 ?
    C4 H4 . 0.9300 ?
loop_
    _geom_angle_atom_site_label_1
    _geom_angle_atom_site_label_2
    _geom_angle_atom_site_label_3
    _geom_angle_site_symmetry_1
    _geom_angle_site_symmetry_3
    _geom_angle
    _geom_angle_publ_flag
    O3 S1 O2 . . 119.86(10) ?
    O3 S1 N1 . . 106.84(9) ?
    O2 S1 N1 . . 106.02(8) ?
    O3 S1 C8 . . 108.59(8) ?
    O2 S1 C8 . . 107.37(9) ?
    N1 S1 C8 . . 107.59(8) ?
    C1 N1 C15 . . 116.53(13) ?
    C1 N1 S1 . . 116.14(11) ?
    C15 N1 S1 . . 117.98(11) ?
    C24 O5 C25 . . 116.36(15) ?
    C13 C8 C9 . . 120.22(18) ?
    C13 C8 S1 . . 120.42(14) ?
    C9 C8 S1 . . 119.35(15) ?
    C2 C1 C6 . . 120.04(17) ?
    C2 C1 N1 . . 120.62(15) ?
    C6 C1 N1 . . 119.33(15) ?
    C26 C23 C18 . . 122.86(17) ?
    C26 C23 C22 . . 118.01(19) ?
    C18 C23 C22 . . 119.13(18) ?
    C19 C18 C23 . . 119.57(17) ?
    C19 C18 C17 . . 120.37(18) ?
    C23 C18 C17 . . 119.91(16) ?
    C17 C16 C24 . . 119.54(17) ?
    C17 C16 C15 . . 125.68(16) ?
    C24 C16 C15 . . 114.77(16) ?
    C3 C2 C1 . . 119.9(2) ?
    C3 C2 H2 . . 120.0 ?
    C1 C2 H2 . . 120.0 ?
    C16 C17 C18 . . 127.39(17) ?
    C16 C17 H17 . . 116.3 ?
    C18 C17 H17 . . 116.3 ?
    C8 C9 C10 . . 119.69(19) ?
    C8 C9 H9 . . 120.2 ?
    C10 C9 H9 . . 120.2 ?
    N1 C15 C16 . . 108.06(13) ?
    N1 C15 H15A . . 110.1 ?
    C16 C15 H15A . . 110.1 ?
    N1 C15 H15B . . 110.1 ?
    C16 C15 H15B . . 110.1 ?
    H15A C15 H15B . . 108.4 ?
    C5 C6 C1 . . 118.6(2) ?
    C5 C6 C7 . . 118.7(2) ?
    C1 C6 C7 . . 122.60(18) ?
    O4 C24 O5 . . 123.14(17) ?
    O4 C24 C16 . . 123.83(18) ?
    O5 C24 C16 . . 113.03(16) ?
    C10 C11 C12 . . 117.65(19) ?
    C10 C11 C14 . . 121.4(2) ?
    C12 C11 C14 . . 121.0(2) ?
    C27 C26 C23 . . 121.1(2) ?
    C27 C26 H26 . . 119.4 ?
    C23 C26 H26 . . 119.4 ?
    C21 C22 C29 . . 122.7(2) ?
    C21 C22 C23 . . 118.7(2) ?
    C29 C22 C23 . . 118.6(2) ?
    C20 C21 C22 . . 121.4(2) ?
    C20 C21 H21 . . 119.3 ?
    C22 C21 H21 . . 119.3 ?
    C8 C13 C12 . . 119.1(2) ?
    C8 C13 H13 . . 120.5 ?
    C12 C13 H13 . . 120.5 ?
    O1 C7 C6 . . 123.5(2) ?
    O1 C7 H7 . . 118.3 ?
    C6 C7 H7 . . 118.3 ?
    C11 C10 C9 . . 121.44(19) ?
    C11 C10 H10 . . 119.3 ?
    C9 C10 H10 . . 119.3 ?
    C18 C19 C20 . . 121.0(2) ?
    C18 C19 H19 . . 119.5 ?
    C20 C19 H19 . . 119.5 ?
    C2 C3 C4 . . 120.0(2) ?
    C2 C3 H3 . . 120.0 ?
    C4 C3 H3 . . 120.0 ?
    C28 C29 C22 . . 121.4(2) ?
    C28 C29 H29 . . 119.3 ?
    C22 C29 H29 . . 119.3 ?
    C4 C5 C6 . . 121.0(2) ?
    C4 C5 H5 . . 119.5 ?
    C6 C5 H5 . . 119.5 ?
    C11 C14 H14A . . 109.5 ?
    C11 C14 H14B . . 109.5 ?
    H14A C14 H14B . . 109.5 ?
    C11 C14 H14C . . 109.5 ?
    H14A C14 H14C . . 109.5 ?
    H14B C14 H14C . . 109.5 ?
    C26 C27 C28 . . 120.4(2) ?
    C26 C27 H27 . . 119.8 ?
    C28 C27 H27 . . 119.8 ?
    O5 C25 H25A . . 109.5 ?
    O5 C25 H25B . . 109.5 ?
    H25A C25 H25B . . 109.5 ?
    O5 C25 H25C . . 109.5 ?
    H25A C25 H25C . . 109.5 ?
    H25B C25 H25C . . 109.5 ?
    C21 C20 C19 . . 120.1(2) ?
    C21 C20 H20 . . 120.0 ?
    C19 C20 H20 . . 120.0 ?
    C29 C28 C27 . . 120.4(2) ?
    C29 C28 H28 . . 119.8 ?
    C27 C28 H28 . . 119.8 ?
    C11 C12 C13 . . 121.9(2) ?
    C11 C12 H12 . . 119.0 ?
    C13 C12 H12 . . 119.0 ?
    C5 C4 C3 . . 120.3(2) ?
    C5 C4 H4 . . 119.9 ?
    C3 C4 H4 . . 119.9 ?
loop_
    _geom_torsion_atom_site_label_1
    _geom_torsion_atom_site_label_2
    _geom_torsion_atom_site_label_3
    _geom_torsion_atom_site_label_4
    _geom_torsion_site_symmetry_1
    _geom_torsion_site_symmetry_2
    _geom_torsion_site_symmetry_3
    _geom_torsion_site_symmetry_4
    _geom_torsion
    _geom_torsion_publ_flag
    O3 S1 N1 C1 . . . . -177.99(11) ?
    O2 S1 N1 C1 . . . . -49.07(14) ?
    C8 S1 N1 C1 . . . . 65.57(13) ?
    O3 S1 N1 C15 . . . . 36.52(13) ?
    O2 S1 N1 C15 . . . . 165.44(12) ?
    C8 S1 N1 C15 . . . . -79.92(13) ?
    O3 S1 C8 C13 . . . . 149.02(17) ?
    O2 S1 C8 C13 . . . . 18.05(19) ?
    N1 S1 C8 C13 . . . . -95.69(17) ?
    O3 S1 C8 C9 . . . . -32.37(17) ?
    O2 S1 C8 C9 . . . . -163.34(14) ?
    N1 S1 C8 C9 . . . . 82.92(15) ?
    C15 N1 C1 C2 . . . . 49.3(2) ?
    S1 N1 C1 C2 . . . . -96.70(17) ?
    C15 N1 C1 C6 . . . . -130.40(16) ?
    S1 N1 C1 C6 . . . . 83.60(17) ?
    C26 C23 C18 C19 . . . . -178.47(18) ?
    C22 C23 C18 C19 . . . . 1.4(3) ?
    C26 C23 C18 C17 . . . . -2.9(3) ?
    C22 C23 C18 C17 . . . . 177.00(16) ?
    C6 C1 C2 C3 . . . . -0.9(3) ?
    N1 C1 C2 C3 . . . . 179.41(17) ?
    C24 C16 C17 C18 . . . . 171.62(16) ?
    C15 C16 C17 C18 . . . . -7.0(3) ?
    C19 C18 C17 C16 . . . . -58.0(3) ?
    C23 C18 C17 C16 . . . . 126.4(2) ?
    C13 C8 C9 C10 . . . . 0.0(3) ?
    S1 C8 C9 C10 . . . . -178.60(15) ?
    C1 N1 C15 C16 . . . . 67.76(17) ?
    S1 N1 C15 C16 . . . . -146.88(12) ?
    C17 C16 C15 N1 . . . . -108.93(19) ?
    C24 C16 C15 N1 . . . . 72.38(17) ?
    C2 C1 C6 C5 . . . . 2.6(3) ?
    N1 C1 C6 C5 . . . . -177.71(17) ?
    C2 C1 C6 C7 . . . . -175.45(18) ?
    N1 C1 C6 C7 . . . . 4.3(3) ?
    C25 O5 C24 O4 . . . . 3.5(3) ?
    C25 O5 C24 C16 . . . . -175.82(15) ?
    C17 C16 C24 O4 . . . . -154.66(19) ?
    C15 C16 C24 O4 . . . . 24.1(2) ?
    C17 C16 C24 O5 . . . . 24.6(2) ?
    C15 C16 C24 O5 . . . . -156.62(15) ?
    C18 C23 C26 C27 . . . . 179.60(18) ?
    C22 C23 C26 C27 . . . . -0.3(3) ?
    C26 C23 C22 C21 . . . . 177.87(18) ?
    C18 C23 C22 C21 . . . . -2.0(3) ?
    C26 C23 C22 C29 . . . . -1.7(3) ?
    C18 C23 C22 C29 . . . . 178.44(17) ?
    C29 C22 C21 C20 . . . . -179.9(2) ?
    C23 C22 C21 C20 . . . . 0.5(3) ?
    C9 C8 C13 C12 . . . . -0.3(3) ?
    S1 C8 C13 C12 . . . . 178.28(18) ?
    C5 C6 C7 O1 . . . . 11.4(3) ?
    C1 C6 C7 O1 . . . . -170.5(2) ?
    C12 C11 C10 C9 . . . . 0.0(3) ?
    C14 C11 C10 C9 . . . . 179.0(2) ?
    C8 C9 C10 C11 . . . . 0.2(3) ?
    C23 C18 C19 C20 . . . . 0.7(3) ?
    C17 C18 C19 C20 . . . . -174.9(2) ?
    C1 C2 C3 C4 . . . . -1.1(3) ?
    C21 C22 C29 C28 . . . . -177.0(2) ?
    C23 C22 C29 C28 . . . . 2.6(3) ?
    C1 C6 C5 C4 . . . . -2.3(3) ?
    C7 C6 C5 C4 . . . . 175.8(2) ?
    C23 C26 C27 C28 . . . . 1.5(3) ?
    C22 C21 C20 C19 . . . . 1.5(4) ?
    C18 C19 C20 C21 . . . . -2.2(4) ?
    C22 C29 C28 C27 . . . . -1.4(4) ?
    C26 C27 C28 C29 . . . . -0.6(4) ?
    C10 C11 C12 C13 . . . . -0.3(4) ?
    C14 C11 C12 C13 . . . . -179.4(2) ?
    C8 C13 C12 C11 . . . . 0.5(4) ?
    C6 C5 C4 C3 . . . . 0.3(4) ?
    C2 C3 C4 C5 . . . . 1.4(4) ?
loop_
    _geom_hbond_atom_site_label_D
    _geom_hbond_atom_site_label_H
    _geom_hbond_atom_site_label_A
    _geom_hbond_site_symmetry_A
    _geom_hbond_distance_DH
    _geom_hbond_distance_HA
    _geom_hbond_distance_DA
    _geom_hbond_angle_DHA
    C25 H25A O4 2_667 0.96 2.50 3.462(3) 177.1
    C10 H10 O2 1_455 0.93 2.44 3.305(2) 155.3
    C17 H17 Cg 2_557 0.93 2.78 3.528(2) 138.0
