# Supplementary material for: Methyl (2Z)-2-{[N-(2-formyl­phen­yl)-4-methyl­benzene­sulfonamido]­meth­yl}-3-(naphthalen-1-yl)prop-2-enoate
Source: Acta Crystallogr Sect E Struct Rep Online. 2012 Jan 11;68(Pt 2):o330–1. doi: 10.1107/S160053681200058X (PMC3275017; doi:10.1107/S160053681200058X)
Supplement: Supplementary file 2 [file e-68-0o330-Isup2.hkl]

#
# h,k,l, Fc-squared, Fo-squared, sigma(Fo-squared) and status flag
#
data_I
_shelx_title ' VK3 in P-1'
_shelx_refln_list_code          4
_shelx_F_calc_maximum      142.17
_exptl_crystal_F_000       524.00
_reflns_d_resolution_high  0.8132
 
loop_
 _symmetry_equiv_pos_as_xyz
 'x, y, z'
 '-x, -y, -z'
 
_cell_length_a     8.0162
_cell_length_b    12.0887
_cell_length_c    13.8703
_cell_angle_alpha 107.788
_cell_angle_beta   90.068
_cell_angle_gamma  93.446
 
_shelx_F_squared_multiplier     1.000
 
loop_
 _refln_index_h
 _refln_index_k
 _refln_index_l
 _refln_F_squared_calc
 _refln_F_squared_meas
 _refln_F_squared_sigma
 _refln_observed_status
   1   0   0     6335.40     5195.29    131.20 o
   2   0   0       94.72      109.16      1.39 o
   3   0   0        2.84        3.35      0.27 o
   4   0   0      249.14      258.01      3.65 o
   5   0   0       16.63       18.64      0.80 o
   6   0   0      138.46      120.28      3.70 o
   7   0   0        0.22        0.70      1.21 o
   8   0   0        7.71        4.50      5.29 o
   9   0   0       83.49       94.22      8.73 o
  -9   1   0       46.31       50.65      3.75 o
  -8   1   0        1.84        1.42      1.96 o
  -7   1   0       18.98       18.25      3.07 o
  -6   1   0      458.90      451.31      8.98 o
  -5   1   0        0.34        2.54      0.90 o
  -4   1   0        3.15        6.22      0.84 o
  -3   1   0      496.95      469.14      5.82 o
  -2   1   0     3420.80     3490.23     38.37 o
  -1   1   0     1044.84     1031.29      9.16 o
   1   1   0     1151.09     1180.70     13.36 o
   2   1   0       39.45       41.95      0.93 o
   3   1   0      449.38      420.66      5.18 o
   4   1   0      128.81      153.64      2.34 o
   5   1   0       53.15       52.10      1.30 o
   6   1   0     1189.77     1147.58     13.53 o
   7   1   0     1412.35     1407.27     17.89 o
   8   1   0        0.04       -1.19      1.73 o
   9   1   0        2.48        0.04      2.90 o
  -9   2   0       23.64       24.61      7.31 o
  -8   2   0       31.23       29.80      2.69 o
  -7   2   0       61.14       58.86      2.52 o
  -6   2   0        4.52        8.33      1.67 o
  -5   2   0       33.59       29.33      1.48 o
  -4   2   0        0.84        0.98      0.62 o
  -3   2   0      449.50      476.82      5.46 o
  -2   2   0     2495.87     2424.23     23.01 o
  -1   2   0        7.39        6.08      0.31 o
   0   2   0      234.16      239.01      2.85 o
   1   2   0      978.09     1023.87     11.01 o
   2   2   0      315.97      324.10      3.69 o
   3   2   0       21.91       14.69      0.95 o
   4   2   0        7.03        8.21      0.58 o
   5   2   0       17.38       12.63      0.64 o
   6   2   0        0.15       -0.58      0.58 o
   7   2   0      190.86      199.15      3.86 o
   8   2   0        4.92        5.04      1.07 o
   9   2   0        6.82        9.08      4.18 o
  -9   3   0       37.98       35.99      3.01 o
  -8   3   0       45.12       45.87      4.54 o
  -7   3   0       11.18       14.16      1.52 o
  -6   3   0        4.54        3.27      0.99 o
  -5   3   0       59.32       55.39      2.06 o
  -4   3   0       18.94       18.06      0.67 o
  -3   3   0       53.27       61.83      1.18 o
  -2   3   0       41.36       33.50      0.73 o
  -1   3   0        2.12        6.67      0.67 o
   0   3   0      618.02      599.86      8.49 o
   1   3   0      476.99      433.10      5.33 o
   2   3   0     2444.05     2568.45     27.12 o
   3   3   0      701.26      695.96      8.88 o
   4   3   0       50.51       59.94      1.69 o
   5   3   0        6.88        3.84      0.74 o
   6   3   0       58.81       61.23      2.24 o
   7   3   0       90.50       82.86      2.99 o
   8   3   0        7.36        4.55      1.53 o
   9   3   0        0.03       -0.99      1.56 o
  -9   4   0        4.96        3.08      3.79 o
  -8   4   0       14.30       11.75      2.86 o
  -7   4   0      224.57      206.23      5.32 o
  -6   4   0        0.24        1.73      0.96 o
  -5   4   0        0.35       -0.01      0.80 o
  -4   4   0       74.93       93.48      1.71 o
  -3   4   0       65.37       70.57      1.84 o
  -2   4   0      200.67      183.74      3.55 o
  -1   4   0       35.08       30.64      0.89 o
   0   4   0        4.24        6.42      0.58 o
   1   4   0        0.06       -0.44      0.44 o
   2   4   0       67.99       74.38      1.71 o
   3   4   0      120.67      108.47      2.08 o
   4   4   0      296.82      288.46      3.87 o
   5   4   0        0.01       -0.60      0.75 o
   6   4   0        3.35        1.54      1.26 o
   7   4   0       19.91       16.22      2.12 o
   8   4   0        4.71        2.69      1.69 o
   9   4   0       39.27       39.29      2.94 o
  -9   5   0       36.32       37.21      2.96 o
  -8   5   0       20.59       16.98      2.16 o
  -7   5   0        0.10        1.06      1.11 o
  -6   5   0        0.53        0.24      1.13 o
  -5   5   0       21.74       24.33      1.03 o
  -4   5   0       65.47       65.98      1.64 o
  -3   5   0       16.05       16.62      0.76 o
  -2   5   0       16.17       13.64      0.69 o
  -1   5   0      935.94      953.72     10.73 o
   0   5   0     1008.18     1111.24     13.23 o
   1   5   0       14.70       15.20      1.11 o
   2   5   0       25.23       29.45      2.10 o
   3   5   0      124.87      130.23      2.18 o
   4   5   0      349.56      327.01      4.81 o
   5   5   0        7.91       11.79      1.09 o
   6   5   0       46.58       43.31      2.88 o
   7   5   0        0.38       -1.33      1.57 o
   8   5   0       13.22       16.54      2.33 o
  -9   6   0       16.48       14.90      2.67 o
  -8   6   0        0.04        2.98      1.97 o
  -7   6   0        5.39        6.85      2.11 o
  -6   6   0       67.12       70.94      3.38 o
  -5   6   0        2.17        1.29      0.68 o
  -4   6   0        4.32        3.20      0.71 o
  -3   6   0      183.07      170.62      2.86 o
  -2   6   0      109.72      126.18      2.34 o
  -1   6   0      604.20      653.20      7.81 o
   0   6   0      217.91      251.07      4.65 o
   1   6   0       71.20       69.43      2.21 o
   2   6   0       66.79       64.95      2.23 o
   3   6   0        5.27        3.73      0.81 o
   4   6   0        0.30        2.46      0.93 o
   5   6   0       90.27       84.21      2.67 o
   6   6   0      213.84      205.12      6.41 o
   7   6   0        3.36       -0.66      1.77 o
   8   6   0       11.50       13.13      2.50 o
  -8   7   0        0.24        2.11      2.13 o
  -7   7   0       24.57       24.45      3.27 o
  -6   7   0       53.28       57.36      3.10 o
  -5   7   0      155.49      149.70      3.34 o
  -4   7   0       33.71       34.95      2.09 o
  -3   7   0       95.70       88.68      2.05 o
  -2   7   0       68.91       70.95      1.75 o
  -1   7   0      447.83      495.31      8.06 o
   0   7   0       83.04       74.42      2.35 o
   1   7   0       23.68       24.96      1.59 o
   2   7   0       67.48       67.96      2.73 o
   3   7   0       48.66       49.25      1.84 o
   4   7   0      190.85      198.54      4.63 o
   5   7   0       13.23       14.73      1.88 o
   6   7   0        2.31        3.98      3.53 o
   7   7   0        2.95        6.62      2.19 o
   8   7   0        9.98        6.12      2.38 o
  -8   8   0        0.04       -2.23      2.23 o
  -7   8   0       48.10       48.06      4.55 o
  -6   8   0      139.13      137.51      4.45 o
  -5   8   0       15.44       17.05      1.63 o
  -4   8   0       91.67      100.02      4.04 o
  -3   8   0       39.18       36.31      1.72 o
  -2   8   0        0.86        2.21      0.80 o
  -1   8   0      210.54      218.92      4.15 o
   0   8   0      317.79      315.98      5.98 o
   1   8   0        3.90        4.20      1.20 o
   2   8   0      393.41      360.92      6.85 o
   3   8   0       37.57       43.99      1.99 o
   4   8   0      215.36      216.51      4.20 o
   5   8   0        3.05        2.49      1.67 o
   6   8   0       73.31       73.26      4.26 o
   7   8   0        0.11       -0.86      1.96 o
  -7   9   0       32.49       40.01      4.61 o
  -6   9   0       56.89       51.44      3.25 o
  -5   9   0      177.53      184.30     11.62 o
  -4   9   0      204.32      192.05      5.70 o
  -3   9   0      254.86      242.69      4.96 o
  -2   9   0       13.89       17.21      1.40 o
  -1   9   0       18.58       17.93      1.45 o
   0   9   0      316.53      313.19      7.45 o
   1   9   0      242.66      253.35      5.56 o
   2   9   0        0.03       -1.39      1.39 o
   3   9   0       15.06       11.53      1.65 o
   4   9   0      193.69      198.12      5.05 o
   5   9   0        3.88        5.28      1.84 o
   6   9   0       51.26       59.44      4.23 o
   7   9   0       18.11       27.21      3.43 o
  -7  10   0        0.53        1.61      1.66 o
  -6  10   0       16.31       20.06      2.61 o
  -5  10   0       22.67       22.25      2.38 o
  -4  10   0        1.25        0.97      1.42 o
  -3  10   0       91.16       87.33      4.64 o
  -2  10   0       34.05       34.15      2.04 o
  -1  10   0       56.79       48.23      2.16 o
   0  10   0       94.41       96.82      3.02 o
   1  10   0       92.70       90.77      3.36 o
   2  10   0        8.22        6.78      1.99 o
   3  10   0       39.20       36.18      2.26 o
   4  10   0       10.96       10.28      1.87 o
   5  10   0       23.64       20.56      2.56 o
   6  10   0       30.00       40.06      3.84 o
  -6  11   0        0.06        0.52      2.11 o
  -5  11   0       27.28       25.73      2.65 o
  -4  11   0       17.72       22.95      4.33 o
  -3  11   0       41.39       41.49      2.48 o
  -2  11   0       85.93       89.27      3.15 o
  -1  11   0        5.15        6.18      1.51 o
   0  11   0       11.96       13.86      2.05 o
   1  11   0        5.47        2.53      1.73 o
   2  11   0        3.07        1.26      1.53 o
   3  11   0       28.98       29.09      2.79 o
   4  11   0       14.79       16.84      2.58 o
   5  11   0        2.74        4.74      2.35 o
  -5  12   0        0.46       -0.17      2.23 o
  -4  12   0        0.00        0.44      3.14 o
  -3  12   0       23.89       23.25      2.63 o
  -2  12   0        3.47        5.27      2.05 o
  -1  12   0       14.87       12.84      2.80 o
   0  12   0        1.17        2.52      1.86 o
   1  12   0        2.90        4.96      2.04 o
   2  12   0        5.63        3.38      2.02 o
   3  12   0        4.65        1.57      2.00 o
   4  12   0       20.33       19.66      4.07 o
  -4  13   0        0.24        1.65      2.52 o
  -3  13   0        7.34        8.46      3.11 o
  -2  13   0       19.83       19.71      3.40 o
  -1  13   0        1.57        2.68      2.27 o
   0  13   0        1.84        1.78      2.05 o
   1  13   0        1.03        3.57      1.87 o
   2  13   0        2.33        4.73      2.15 o
   3  13   0        0.28        0.79      2.62 o
  -1  14   0        7.13        4.63      3.68 o
   0  14   0        4.36        6.45      2.65 o
  -1 -14   1        0.04        1.68      2.30 o
   0 -14   1        1.41       -3.12      3.12 o
   1 -14   1        5.74       10.29      2.86 o
   2 -14   1       24.03       25.58      4.79 o
  -3 -13   1        0.89       -2.04      2.04 o
  -2 -13   1        7.22        2.31      2.15 o
  -1 -13   1        1.69        1.24      1.88 o
   0 -13   1       19.74       21.30      2.94 o
   1 -13   1        0.92       -0.51      2.07 o
   2 -13   1        4.05        6.50      2.30 o
   3 -13   1        7.95       10.36      5.15 o
   4 -13   1        7.54        9.03      2.98 o
  -4 -12   1        0.16       -1.51      2.39 o
  -3 -12   1        4.81        2.65      2.09 o
  -2 -12   1        2.75       -1.44      1.59 o
  -1 -12   1        2.15       -1.10      1.58 o
   0 -12   1      122.20      130.00      4.30 o
   1 -12   1       56.87       56.37      3.96 o
   2 -12   1        0.47        1.44      1.89 o
   3 -12   1        1.30       -0.92      1.77 o
   4 -12   1        0.00       -1.10      2.15 o
   5 -12   1        1.86        1.00      2.38 o
  -5 -11   1       32.13       39.61      4.68 o
  -4 -11   1        1.47        1.43      1.87 o
  -3 -11   1        3.64        2.22      1.70 o
  -2 -11   1        0.28       -1.41      1.41 o
  -1 -11   1       16.03       12.95      1.88 o
   0 -11   1       45.56       53.49      2.38 o
   1 -11   1       63.46       65.35      2.48 o
   2 -11   1        0.08        0.38      1.29 o
   3 -11   1       12.41       10.67      1.74 o
   4 -11   1        3.63        8.10      2.52 o
   5 -11   1        1.91       -0.60      1.91 o
   6 -11   1       24.69       24.31      3.84 o
  -6 -10   1       23.59       25.57      2.92 o
  -5 -10   1        2.84        2.87      2.18 o
  -4 -10   1       19.24       18.76      1.94 o
  -3 -10   1      117.49      123.38      3.43 o
  -2 -10   1      376.58      374.13      7.52 o
  -1 -10   1       12.07       12.07      1.80 o
   0 -10   1       27.67       26.01      1.81 o
   1 -10   1      285.98      263.20      5.09 o
   2 -10   1       79.26       68.46      2.43 o
   3 -10   1       14.54       18.61      2.29 o
   4 -10   1        0.04       -1.17      1.20 o
   5 -10   1       25.81       20.30      4.51 o
   6 -10   1        5.72        5.89      2.08 o
   7 -10   1       33.42       34.81      4.39 o
  -7  -9   1       11.33       11.29      2.76 o
  -6  -9   1       20.33       21.57      2.55 o
  -5  -9   1       21.77       23.77      2.91 o
  -4  -9   1       81.17       85.48      3.01 o
  -3  -9   1      627.73      570.27     10.04 o
  -2  -9   1        3.41        4.64      1.49 o
  -1  -9   1      176.76      180.37      4.44 o
   0  -9   1        1.39        0.56      1.11 o
   1  -9   1      168.70      160.93      3.52 o
   2  -9   1       51.52       47.63      1.80 o
   3  -9   1       81.53       78.56      2.85 o
   4  -9   1      515.30      502.22     14.25 o
   5  -9   1       36.75       36.98      3.99 o
   6  -9   1        2.51        3.00      1.80 o
   7  -9   1       22.14       21.10      2.09 o
   8  -9   1       17.55       18.62      3.81 o
  -7  -8   1       22.03       26.09      3.13 o
  -6  -8   1        0.20        1.07      1.59 o
  -5  -8   1        0.26        1.90      1.49 o
  -4  -8   1        0.06        0.15      1.08 o
  -3  -8   1       15.13       16.23      1.66 o
  -2  -8   1       60.88       51.21      2.28 o
  -1  -8   1      292.21      288.78      5.66 o
   0  -8   1       31.96       27.71      1.76 o
   1  -8   1      557.04      571.12      8.37 o
   2  -8   1      159.68      160.19      2.91 o
   3  -8   1      303.50      314.12      4.75 o
   4  -8   1      169.43      168.05      3.53 o
   5  -8   1      104.54      104.89      3.60 o
   6  -8   1       11.47       12.70      1.51 o
   7  -8   1        2.26        3.17      1.18 o
   8  -8   1        4.52        5.57      2.77 o
  -8  -7   1        4.90        1.76      2.10 o
  -7  -7   1       39.86       44.43      3.48 o
  -6  -7   1       30.80       29.25      2.43 o
  -5  -7   1       50.74       58.90      2.59 o
  -4  -7   1       23.92       21.36      1.58 o
  -3  -7   1       14.38       11.06      1.20 o
  -2  -7   1       13.47       12.18      1.30 o
  -1  -7   1      633.15      617.45      9.76 o
   0  -7   1        0.16       -0.62      0.76 o
   1  -7   1       19.06       18.81      1.07 o
   2  -7   1      101.73       97.87      2.02 o
   3  -7   1       47.70       52.40      1.66 o
   4  -7   1      152.10      146.25      2.78 o
   5  -7   1       56.20       55.39      2.58 o
   6  -7   1       58.89       53.96      3.90 o
   7  -7   1       16.19       12.77      3.00 o
   8  -7   1       23.57       21.74      3.14 o
  -8  -6   1        5.14        2.24      1.94 o
  -7  -6   1        8.31        6.84      2.07 o
  -6  -6   1        1.71        1.10      1.68 o
  -5  -6   1      200.31      208.94      3.94 o
  -4  -6   1        9.38       12.12      1.08 o
  -3  -6   1       91.79       80.45      2.52 o
  -2  -6   1      104.52       97.78      2.64 o
  -1  -6   1       22.75       20.50      1.28 o
   0  -6   1      991.35      988.69     14.22 o
   1  -6   1        1.47        2.91      0.69 o
   2  -6   1       43.49       40.68      1.13 o
   3  -6   1        2.49        1.59      0.45 o
   4  -6   1       11.19       11.23      0.93 o
   5  -6   1       27.52       32.32      1.90 o
   6  -6   1       87.07       87.01      5.59 o
   7  -6   1        0.22        0.66      2.07 o
   8  -6   1        0.42        1.32      2.03 o
   9  -6   1        0.50        0.50      2.19 o
  -9  -5   1       13.93        9.45      3.02 o
  -8  -5   1        0.95       -0.42      1.59 o
  -7  -5   1       48.10       46.21      3.08 o
  -6  -5   1      291.22      275.60      7.28 o
  -5  -5   1        3.44        2.97      0.77 o
  -4  -5   1       62.60       68.56      1.80 o
  -3  -5   1      147.11      156.44      2.40 o
  -2  -5   1      527.31      545.54      7.81 o
  -1  -5   1      513.72      477.52      6.77 o
   0  -5   1      978.58      967.38     11.61 o
   1  -5   1      502.99      519.03      6.19 o
   2  -5   1      692.00      662.00      7.24 o
   3  -5   1      167.53      174.49      2.81 o
   4  -5   1       96.47       89.72      1.90 o
   5  -5   1        4.38        6.32      0.72 o
   6  -5   1      177.69      164.05      6.89 o
   7  -5   1        0.41        0.21      2.05 o
   8  -5   1        3.59        3.79      1.91 o
   9  -5   1        1.29       -0.56      1.85 o
  -9  -4   1       12.78       15.29      2.99 o
  -8  -4   1        1.16        0.45      1.42 o
  -7  -4   1       53.08       46.86      3.09 o
  -6  -4   1      360.86      357.23      7.67 o
  -5  -4   1      129.18      124.49      3.01 o
  -4  -4   1      206.32      231.27      3.68 o
  -3  -4   1     1247.55     1349.14     15.43 o
  -2  -4   1      843.01      834.91     10.06 o
  -1  -4   1       33.85       39.32      1.09 o
   0  -4   1     1467.71     1545.23     15.58 o
   1  -4   1      297.07      289.48      3.23 o
   2  -4   1      234.70      223.42      2.74 o
   3  -4   1       42.71       43.21      1.16 o
   4  -4   1      219.04      214.80      3.85 o
   5  -4   1        5.89        5.82      0.63 o
   6  -4   1       12.55       12.51      1.60 o
   7  -4   1       35.88       39.70      2.23 o
   8  -4   1      120.40      123.16     11.05 o
   9  -4   1       20.61       15.97      2.74 o
  -9  -3   1        0.07        2.94      3.29 o
  -8  -3   1        7.17        9.04      1.24 o
  -7  -3   1      109.28      106.78      4.40 o
  -6  -3   1       28.51       27.32      1.40 o
  -5  -3   1      353.33      349.84      6.32 o
  -4  -3   1        9.71       13.83      0.72 o
  -3  -3   1      875.26      839.46     10.06 o
  -2  -3   1      286.94      267.90      3.18 o
  -1  -3   1     2282.04     2187.49     20.54 o
   0  -3   1     2818.94     2870.57     26.77 o
   1  -3   1     2162.98     2099.06     18.13 o
   2  -3   1      201.70      193.67      2.67 o
   3  -3   1     2539.18     2656.46     26.38 o
   4  -3   1      413.79      497.63      6.04 o
   5  -3   1      172.74      185.77      2.91 o
   6  -3   1       41.23       40.89      2.07 o
   7  -3   1      441.29      410.77      8.82 o
   8  -3   1       56.32       62.54      3.91 o
   9  -3   1       34.37       35.91      3.31 o
  -9  -2   1        2.33        7.20      3.74 o
  -8  -2   1       16.00       20.75      4.23 o
  -7  -2   1        1.71        2.13      0.85 o
  -6  -2   1        2.44        3.98      0.73 o
  -5  -2   1      488.89      497.86      5.94 o
  -4  -2   1      133.48      144.24      2.60 o
  -3  -2   1       40.08       41.62      0.94 o
  -2  -2   1      960.46      960.18      9.78 o
  -1  -2   1     5692.05     5567.58     46.99 o
   0  -2   1      450.80      493.41      4.93 o
   1  -2   1      161.99      175.91      1.92 o
   2  -2   1        7.68       13.83      0.65 o
   3  -2   1      876.86      918.81     10.01 o
   4  -2   1        0.55        1.60      0.53 o
   5  -2   1      154.84      137.06      2.10 o
   6  -2   1      142.47      145.25      3.27 o
   7  -2   1      389.11      387.22      7.01 o
   8  -2   1        0.06       -1.67      1.67 o
   9  -2   1       22.90       21.78      2.97 o
  -9  -1   1        0.56        5.36      3.25 o
  -8  -1   1       11.58       10.65      2.31 o
  -7  -1   1       34.05       39.87      4.81 o
  -6  -1   1      232.63      215.54      3.86 o
  -5  -1   1      399.13      371.96      5.23 o
  -4  -1   1      479.17      455.88      5.26 o
  -3  -1   1       24.64       25.31      0.58 o
  -2  -1   1      954.70      965.06      8.43 o
  -1  -1   1      351.38      357.68      3.13 o
   1  -1   1      110.68      110.02      1.39 o
   2  -1   1       61.99       56.56      1.25 o
   3  -1   1        0.45        0.81      0.41 o
   4  -1   1      495.71      513.51      6.71 o
   5  -1   1      196.33      202.07      3.13 o
   6  -1   1      274.27      250.64      4.16 o
   7  -1   1       10.96       10.76      1.48 o
   8  -1   1       67.67       74.15      4.45 o
   9  -1   1       36.08       40.92      3.71 o
  -9   0   1        0.00        2.01      3.37 o
  -8   0   1       13.40       13.22      4.16 o
  -7   0   1      790.92      776.63     13.00 o
  -6   0   1       96.49       93.41      2.70 o
  -5   0   1       54.11       45.58      1.64 o
  -4   0   1        5.55        3.85      0.66 o
  -3   0   1      620.94      706.28      9.00 o
  -2   0   1     3106.46     3219.26     36.65 o
  -1   0   1      873.12      910.26     10.79 o
   1   0   1     1580.25     1614.27     19.64 o
   2   0   1     3132.81     3118.89     41.08 o
   3   0   1       54.43       41.78      1.07 o
   4   0   1       66.13       49.68      1.25 o
   5   0   1      616.47      636.28      7.75 o
   6   0   1      292.43      295.12      4.57 o
   7   0   1      100.45       91.02      4.94 o
   8   0   1      129.25      130.35      5.92 o
   9   0   1        0.31        2.17      3.29 o
  -9   1   1       11.89       15.61      2.60 o
  -8   1   1       13.29       13.64      1.40 o
  -7   1   1       53.45       58.74      2.64 o
  -6   1   1       89.33       90.74      2.73 o
  -5   1   1       54.82       49.61      1.80 o
  -4   1   1     1023.26     1020.38     18.35 o
  -3   1   1      297.33      339.21      8.82 o
  -2   1   1      778.43      769.29     10.86 o
  -1   1   1     6065.71     6091.45     64.87 o
   0   1   1     7940.67     7184.73    186.92 o
   1   1   1     2072.28     2154.44     21.38 o
   2   1   1       27.02       24.30      0.76 o
   3   1   1        3.72        1.67      0.40 o
   4   1   1       18.74       19.43      0.99 o
   5   1   1      458.51      431.35      5.66 o
   6   1   1      234.12      233.67      3.64 o
   7   1   1        1.78       -0.31      0.99 o
   8   1   1       49.03       50.65      2.04 o
   9   1   1       45.40       41.17      6.37 o
  -9   2   1        0.12        0.09      2.83 o
  -8   2   1        9.98        9.51      1.18 o
  -7   2   1        4.77        2.88      1.16 o
  -6   2   1      230.21      237.79      5.47 o
  -5   2   1        1.92        0.45      0.60 o
  -4   2   1      304.96      371.24      6.72 o
  -3   2   1       11.10       15.76      0.67 o
  -2   2   1      423.32      447.17      5.07 o
  -1   2   1    17027.53    16346.16    184.94 o
   0   2   1     1585.35     1543.50     17.46 o
   1   2   1      456.28      437.76      5.05 o
   2   2   1      554.11      574.57      6.49 o
   3   2   1      302.66      285.57      4.66 o
   4   2   1       29.48       36.35      1.13 o
   5   2   1       37.49       28.84      1.24 o
   6   2   1      351.37      346.35      4.47 o
   7   2   1       99.89       95.73      3.11 o
   8   2   1       32.45       33.49      2.41 o
   9   2   1       13.90       11.56      1.90 o
  -9   3   1        2.27        5.60      2.31 o
  -8   3   1       26.56       27.74      1.77 o
  -7   3   1       87.14       77.27      4.07 o
  -6   3   1      172.25      166.80      4.39 o
  -5   3   1       31.18       38.32      1.57 o
  -4   3   1      468.50      467.29      7.93 o
  -3   3   1      331.83      334.98      4.33 o
  -2   3   1      136.69      135.84      2.83 o
  -1   3   1      186.14      168.82      2.87 o
   0   3   1       11.73        6.58      0.54 o
   1   3   1      321.95      336.90      4.17 o
   2   3   1      269.50      300.77      4.39 o
   3   3   1     1379.43     1595.26     18.53 o
   4   3   1      155.42      184.99      3.74 o
   5   3   1       28.83       29.23      1.58 o
   6   3   1      350.07      349.97      6.55 o
   7   3   1        1.52       -1.10      1.56 o
   8   3   1       46.25       48.51      2.99 o
   9   3   1       14.69       13.98      3.14 o
  -9   4   1       24.40       27.42      3.90 o
  -8   4   1        4.64        5.51      1.71 o
  -7   4   1        1.28        2.44      1.01 o
  -6   4   1       66.66       64.59      4.06 o
  -5   4   1      309.78      312.44      6.49 o
  -4   4   1      113.51      118.23      2.07 o
  -3   4   1      509.50      506.11      6.26 o
  -2   4   1      140.83      154.57      5.08 o
  -1   4   1      924.70      959.39     12.90 o
   0   4   1      392.49      364.22      5.31 o
   1   4   1      149.90      153.92      3.12 o
   2   4   1      581.92      589.23     13.52 o
   3   4   1       15.11       14.51      1.03 o
   4   4   1       16.95       21.82      1.36 o
   5   4   1        4.55        7.52      1.22 o
   6   4   1      232.09      216.47      6.22 o
   7   4   1        2.72        0.47      1.58 o
   8   4   1       15.18       14.26      2.21 o
   9   4   1        0.02       -0.40      1.77 o
  -9   5   1       15.14       18.90      2.30 o
  -8   5   1        1.94        4.60      2.30 o
  -7   5   1       65.28       67.77      7.72 o
  -6   5   1       34.72       37.39      2.29 o
  -5   5   1      145.15      138.61      3.91 o
  -4   5   1       22.03       18.29      0.92 o
  -3   5   1      278.13      274.74      4.15 o
  -2   5   1        0.19        0.80      0.53 o
  -1   5   1      658.92      713.01      9.66 o
   0   5   1        7.21        2.18      0.81 o
   1   5   1        1.50        1.05      0.82 o
   2   5   1       18.92       21.66      1.46 o
   3   5   1      290.72      280.77      4.95 o
   4   5   1        7.77       11.89      1.04 o
   5   5   1       10.76       10.08      1.13 o
   6   5   1       65.89       61.86      4.64 o
   7   5   1       18.06       17.58      2.39 o
   8   5   1        7.23        6.76      1.98 o
  -9   6   1        0.49       -1.61      1.61 o
  -8   6   1        3.86        7.43      2.17 o
  -7   6   1        1.00        3.35      1.80 o
  -6   6   1        0.12       -0.44      1.14 o
  -5   6   1       10.53       11.90      1.00 o
  -4   6   1      120.80      117.04      2.18 o
  -3   6   1       98.21       98.72      2.33 o
  -2   6   1        9.74       15.55      0.93 o
  -1   6   1        3.97        6.72      0.83 o
   0   6   1       28.58       41.07      1.73 o
   1   6   1       14.51       12.80      1.36 o
   2   6   1       82.75       81.49      2.56 o
   3   6   1      562.17      498.31      8.05 o
   4   6   1       48.74       42.64      1.91 o
   5   6   1        8.47        5.65      1.43 o
   6   6   1        0.76        3.12      1.70 o
   7   6   1        5.49        5.81      2.22 o
   8   6   1        0.01        1.31      1.92 o
  -8   7   1        0.33        0.37      1.82 o
  -7   7   1        1.15       -0.14      2.07 o
  -6   7   1        6.92        5.39      4.37 o
  -5   7   1       39.32       33.24      1.57 o
  -4   7   1       67.01       65.90      1.91 o
  -3   7   1        0.59        0.49      0.62 o
  -2   7   1       74.84       63.30      1.85 o
  -1   7   1        4.76        5.32      0.92 o
   0   7   1       56.81       46.94      2.20 o
   1   7   1       25.37       18.13      1.77 o
   2   7   1      284.86      263.08      5.16 o
   3   7   1      169.30      169.89      3.88 o
   4   7   1      251.18      247.35      4.97 o
   5   7   1        1.61        2.33      1.30 o
   6   7   1        0.33       -0.52      1.69 o
   7   7   1       25.71       31.24      3.13 o
   8   7   1        0.02       -2.31      2.31 o
  -8   8   1        0.52        1.18      2.52 o
  -7   8   1        7.31        5.85      2.63 o
  -6   8   1        3.74        2.91      1.09 o
  -5   8   1      381.84      381.24      7.48 o
  -4   8   1        0.82        1.20      1.06 o
  -3   8   1      158.95      151.44      3.48 o
  -2   8   1       17.79       13.70      1.16 o
  -1   8   1        2.46        1.18      1.10 o
   0   8   1        0.06       -0.09      1.12 o
   1   8   1       12.96        9.24      1.56 o
   2   8   1       12.52       13.13      1.57 o
   3   8   1       24.82       26.95      1.93 o
   4   8   1      151.40      139.16      3.48 o
   5   8   1       65.00       66.80      3.10 o
   6   8   1        0.12        0.91      1.87 o
   7   8   1        0.17       -1.92      1.92 o
  -7   9   1       31.16       29.69      4.12 o
  -6   9   1        1.53        1.46      1.43 o
  -5   9   1       36.24       39.50      3.16 o
  -4   9   1       23.51       17.93      2.45 o
  -3   9   1        1.87        2.44      1.27 o
  -2   9   1       48.90       48.24      2.24 o
  -1   9   1       38.08       40.34      2.14 o
   0   9   1       29.15       30.26      2.31 o
   1   9   1      170.54      161.19      4.80 o
   2   9   1      598.07      584.99      9.99 o
   3   9   1       13.63       15.10      1.75 o
   4   9   1      135.94      138.82      4.34 o
   5   9   1       40.83       44.48      4.40 o
   6   9   1        1.10       -0.30      2.06 o
  -7  10   1       30.96       25.45      4.28 o
  -6  10   1        4.52        4.72      2.33 o
  -5  10   1       13.03       13.17      2.12 o
  -4  10   1       14.17       12.94      1.68 o
  -3  10   1        6.70        4.46      1.52 o
  -2  10   1        8.84        8.26      1.49 o
  -1  10   1       78.50       76.97      2.95 o
   0  10   1      141.92      136.98      4.00 o
   1  10   1        1.89        2.66      1.68 o
   2  10   1       74.45       73.15      4.49 o
   3  10   1      164.90      158.33      4.36 o
   4  10   1        0.62       -1.20      1.53 o
   5  10   1       40.38       41.95      7.13 o
   6  10   1        0.31       -0.43      3.03 o
  -6  11   1       17.11       19.33      3.17 o
  -5  11   1        4.97        5.16      1.98 o
  -4  11   1       15.91       21.61      2.52 o
  -3  11   1        2.18        4.87      1.61 o
  -2  11   1        7.34        6.72      1.73 o
  -1  11   1        0.53        1.91      1.53 o
   0  11   1       27.69       32.14      2.33 o
   1  11   1        0.01       -1.31      1.31 o
   2  11   1       16.81       15.92      2.00 o
   3  11   1       15.45       19.44      3.87 o
   4  11   1        1.60        1.68      2.18 o
   5  11   1       14.02       10.84      2.71 o
  -5  12   1        0.37       -1.81      2.11 o
  -4  12   1        2.27        1.95      2.97 o
  -3  12   1        1.99        3.81      2.22 o
  -2  12   1        0.08        0.05      1.55 o
  -1  12   1        3.11        1.40      1.62 o
   0  12   1        4.63        8.90      1.97 o
   1  12   1        2.02        1.73      1.88 o
   2  12   1       15.46       14.50      2.56 o
   3  12   1        7.84        8.95      2.38 o
   4  12   1        1.49        4.03      2.10 o
  -3  13   1       13.28       12.40      3.39 o
  -2  13   1        0.24       -1.55      2.01 o
  -1  13   1        0.90       -0.83      1.83 o
   0  13   1        0.04        0.81      1.92 o
   1  13   1        2.77        3.71      1.90 o
   2  13   1        1.98        1.03      2.20 o
  -2 -14   2        5.98        6.14      2.93 o
  -1 -14   2        0.33       -0.10      1.89 o
   0 -14   2        0.03       -0.23      2.02 o
   1 -14   2        1.52        4.70      2.47 o
   2 -14   2        2.04        2.35      2.36 o
   3 -14   2        0.10       -2.71      2.71 o
  -3 -13   2       14.83       12.50      2.95 o
  -2 -13   2        2.38        1.65      1.88 o
  -1 -13   2       17.67       20.37      2.46 o
   0 -13   2        0.43        1.00      1.70 o
   1 -13   2        0.19        0.68      1.91 o
   2 -13   2        4.60        3.24      2.24 o
   3 -13   2        5.43        4.76      2.11 o
   4 -13   2        0.14        0.32      2.60 o
   5 -13   2       14.73       20.30      4.59 o
  -5 -12   2        8.28        6.22      2.80 o
  -4 -12   2       35.17       37.95      3.33 o
  -3 -12   2       32.25       33.45      2.45 o
  -2 -12   2       12.41       11.11      2.01 o
  -1 -12   2       63.58       67.12      3.23 o
   0 -12   2       12.80        7.85      1.88 o
   1 -12   2       96.14       96.37      3.63 o
   2 -12   2        8.36       13.46      2.36 o
   3 -12   2       13.20       11.79      2.27 o
   4 -12   2        6.39        4.70      3.89 o
   5 -12   2        9.14        9.18      3.74 o
   6 -12   2        5.57        6.25      4.24 o
  -6 -11   2        3.27        2.17      4.39 o
  -5 -11   2        2.86        6.32      2.39 o
  -4 -11   2       64.20       61.85      3.37 o
  -3 -11   2       36.10       37.23      2.37 o
  -2 -11   2       25.94       25.99      2.23 o
  -1 -11   2      126.01      120.87      4.70 o
   0 -11   2       64.76       64.85      2.44 o
   1 -11   2       37.16       33.47      1.85 o
   2 -11   2       78.96       81.40      2.93 o
   3 -11   2       14.06       14.40      1.75 o
   4 -11   2       35.61       39.36      3.58 o
   5 -11   2        1.17       -0.96      1.95 o
   6 -11   2       30.84       24.93      5.92 o
  -6 -10   2       23.40       22.75      2.90 o
  -5 -10   2        0.89        0.76      1.86 o
  -4 -10   2       51.37       54.22      2.92 o
  -3 -10   2        0.02        1.25      1.07 o
  -2 -10   2       21.66       24.99      2.28 o
  -1 -10   2      363.88      352.77      7.04 o
   0 -10   2      294.26      280.36      5.23 o
   1 -10   2        8.13        5.53      1.22 o
   2 -10   2      122.41      122.17      3.10 o
   3 -10   2       78.97       73.49      2.89 o
   4 -10   2        0.10        0.38      2.02 o
   5 -10   2       14.98       12.70      2.37 o
   6 -10   2       38.66       46.03      3.40 o
   7 -10   2        1.39        2.68      1.89 o
  -7  -9   2       50.65       53.42      4.80 o
  -6  -9   2       68.08       66.51      3.66 o
  -5  -9   2       23.63       20.31      2.45 o
  -4  -9   2       78.02       85.38      2.44 o
  -3  -9   2      390.71      387.92      6.12 o
  -2  -9   2      188.97      185.47      4.55 o
  -1  -9   2      130.92      128.38      3.60 o
   0  -9   2      233.02      220.74      4.28 o
   1  -9   2        2.34        3.21      0.99 o
   2  -9   2      127.42      125.99      2.77 o
   3  -9   2        1.39        1.25      1.04 o
   4  -9   2        8.14        8.86      3.02 o
   5  -9   2       57.06       55.14      4.02 o
   6  -9   2      119.73      125.58      6.19 o
   7  -9   2       23.36       25.72      2.45 o
   8  -9   2        7.76        7.53      3.43 o
  -7  -8   2        2.00        4.91      2.24 o
  -6  -8   2        6.07        6.21      1.67 o
  -5  -8   2      142.92      139.30      4.64 o
  -4  -8   2      102.96       93.12      2.02 o
  -3  -8   2        0.26       -0.79      0.79 o
  -2  -8   2       22.31       18.92      1.56 o
  -1  -8   2      124.26      132.50      3.48 o
   0  -8   2      696.78      680.51      9.70 o
   1  -8   2      190.02      188.63      3.61 o
   2  -8   2      110.88      105.70      2.27 o
   3  -8   2       24.33       26.08      1.15 o
   4  -8   2        3.70        6.17      1.01 o
   5  -8   2       19.00       21.41      1.86 o
   6  -8   2       50.57       54.20      7.08 o
   7  -8   2       75.46       81.20      3.60 o
   8  -8   2       12.07       14.30      3.46 o
  -8  -7   2        7.06        7.04      2.36 o
  -7  -7   2        5.87        4.61      2.04 o
  -6  -7   2        0.41        1.26      1.32 o
  -5  -7   2        2.21        3.60      1.31 o
  -4  -7   2      263.11      242.35      5.81 o
  -3  -7   2        4.53        4.87      0.94 o
  -2  -7   2        2.34        1.90      0.97 o
  -1  -7   2        2.40        1.66      0.96 o
   0  -7   2       40.08       36.05      1.42 o
   1  -7   2       64.84       64.23      1.82 o
   2  -7   2       22.93       29.01      1.43 o
   3  -7   2        1.13        0.68      0.65 o
   4  -7   2      108.57      107.05      2.48 o
   5  -7   2        2.75        3.27      1.51 o
   6  -7   2       81.13       87.65      3.24 o
   7  -7   2       74.64       75.86      4.52 o
   8  -7   2        4.18        0.81      2.69 o
  -8  -6   2        0.50       -0.31      2.24 o
  -7  -6   2      111.69      114.00      8.65 o
  -6  -6   2        6.30        4.41      1.36 o
  -5  -6   2        1.04        0.53      0.88 o
  -4  -6   2       46.52       47.08      1.57 o
  -3  -6   2       43.63       49.69      1.37 o
  -2  -6   2       50.19       45.28      1.61 o
  -1  -6   2       77.24       70.15      1.99 o
   0  -6   2     1808.83     1860.55     23.15 o
   1  -6   2      538.19      572.09      6.47 o
   2  -6   2       66.28       61.91      1.29 o
   3  -6   2       82.07       82.15      1.81 o
   4  -6   2       42.51       39.76      1.43 o
   5  -6   2       15.77       13.87      0.98 o
   6  -6   2       18.50       20.20      1.31 o
   7  -6   2        7.32        6.82      1.06 o
   8  -6   2       51.95       46.93      3.55 o
   9  -6   2        0.25        0.25      2.17 o
  -9  -5   2       14.31       16.60      2.18 o
  -8  -5   2        0.15       -0.36      1.53 o
  -7  -5   2      145.49      138.73      5.02 o
  -6  -5   2       14.91       14.96      2.24 o
  -5  -5   2       23.75       23.62      1.24 o
  -4  -5   2        1.04        0.69      0.65 o
  -3  -5   2      205.82      209.87      2.93 o
  -2  -5   2      140.24      144.97      2.13 o
  -1  -5   2      124.63      140.76      3.07 o
   0  -5   2      346.86      304.03      4.28 o
   1  -5   2       59.09       74.68      1.39 o
   2  -5   2      319.75      299.41      3.64 o
   3  -5   2        2.08        4.46      0.58 o
   4  -5   2      249.35      282.23      4.18 o
   5  -5   2        7.26        5.34      0.84 o
   6  -5   2        3.12        2.67      0.80 o
   7  -5   2       35.06       41.03      3.14 o
   8  -5   2        4.95        4.97      2.08 o
   9  -5   2        1.65        2.50      2.17 o
  -9  -4   2       11.65        5.92      4.08 o
  -8  -4   2        0.10       -0.09      1.54 o
  -7  -4   2      199.08      193.26      5.35 o
  -6  -4   2      105.91      106.96      2.99 o
  -5  -4   2      153.61      141.52      2.37 o
  -4  -4   2      172.04      160.51      2.82 o
  -3  -4   2      144.15      141.08      2.02 o
  -2  -4   2      137.17      128.41      1.84 o
  -1  -4   2      254.08      239.58      3.21 o
   0  -4   2     5779.13     5732.31     57.47 o
   1  -4   2      139.59      117.99      1.72 o
   2  -4   2      138.32      142.22      2.11 o
   3  -4   2      149.98      157.51      2.29 o
   4  -4   2       74.64       83.70      1.50 o
   5  -4   2      215.24      226.61      3.64 o
   6  -4   2       76.18       66.71      1.90 o
   7  -4   2        1.64        2.45      1.29 o
   8  -4   2       13.77       12.85      2.47 o
   9  -4   2        3.22        6.21      2.34 o
  -9  -3   2        0.95       -2.46      2.46 o
  -8  -3   2        0.27       -2.16      2.80 o
  -7  -3   2       24.44       28.51      1.65 o
  -6  -3   2      310.84      306.43      4.44 o
  -5  -3   2      275.64      253.94      3.26 o
  -4  -3   2       34.16       25.69      0.86 o
  -3  -3   2      340.71      381.83      3.95 o
  -2  -3   2     1022.16      995.11      9.27 o
  -1  -3   2     3074.42     2916.24     24.93 o
   0  -3   2    17133.43    16906.56    165.29 o
   1  -3   2       13.99       14.80      0.48 o
   2  -3   2      114.91      132.88      1.77 o
   3  -3   2      365.21      352.42      4.60 o
   4  -3   2       18.20       22.83      0.83 o
   5  -3   2      131.10      132.56      2.46 o
   6  -3   2       93.94       87.02      1.76 o
   7  -3   2       11.33       14.77      1.83 o
   8  -3   2        5.11        4.63      2.04 o
   9  -3   2        1.04        0.53      2.11 o
  -9  -2   2        4.06        9.10      4.18 o
  -8  -2   2       33.37       27.49      3.08 o
  -7  -2   2      427.10      435.49      9.50 o
  -6  -2   2        0.56        1.43      0.68 o
  -5  -2   2      241.07      249.26      3.56 o
  -4  -2   2      431.23      393.14      4.18 o
  -3  -2   2      130.28      123.07      1.58 o
  -2  -2   2       19.59       22.19      0.58 o
  -1  -2   2      280.70      279.28      2.34 o
   0  -2   2      519.58      507.02      4.86 o
   1  -2   2      928.72      968.80      9.28 o
   2  -2   2     1127.46     1097.40     11.73 o
   3  -2   2      247.98      216.85      3.24 o
   4  -2   2        4.07        8.00      0.85 o
   5  -2   2       71.52       67.37      1.48 o
   6  -2   2      464.36      468.48      6.07 o
   7  -2   2       19.76       18.98      1.01 o
   8  -2   2       74.15       76.86      4.53 o
   9  -2   2        0.39       -3.02      3.02 o
  -9  -1   2       20.52       22.14      5.19 o
  -8  -1   2        0.04        0.01      1.88 o
  -7  -1   2       14.82       19.56      2.35 o
  -6  -1   2      705.08      691.25     11.46 o
  -5  -1   2       63.62       60.26      1.77 o
  -4  -1   2     1250.00     1225.00     13.13 o
  -3  -1   2      557.94      554.97      5.57 o
  -2  -1   2      375.67      402.11      3.45 o
  -1  -1   2     9217.59     8960.70     74.02 o
   0  -1   2      524.50      524.89      5.12 o
   1  -1   2     4893.00     4830.51     44.88 o
   2  -1   2     1798.86     1787.68     21.73 o
   3  -1   2      570.82      538.17      7.73 o
   4  -1   2        1.03        0.74      0.49 o
   5  -1   2       25.91       27.79      1.10 o
   6  -1   2      935.00      933.34     13.38 o
   7  -1   2       40.69       38.96      1.72 o
   8  -1   2      140.18      174.10      6.93 o
   9  -1   2       15.45       18.39      5.98 o
  -9   0   2       28.15       36.25      5.85 o
  -8   0   2        1.97        0.31      1.51 o
  -7   0   2        3.47        6.60      1.56 o
  -6   0   2      511.09      504.00      8.65 o
  -5   0   2      145.23      152.31      3.54 o
  -4   0   2      895.51      931.45     11.66 o
  -3   0   2     1517.13     1579.18     18.35 o
  -2   0   2     1615.32     1742.98     17.65 o
  -1   0   2     1894.81     1936.27     16.12 o
   0   0   2     1997.40     1955.11     19.34 o
   1   0   2     6220.26     6305.95     65.52 o
   2   0   2     1619.81     1656.26     18.73 o
   3   0   2     1361.47     1307.52     16.21 o
   4   0   2      715.60      722.54      9.45 o
   5   0   2      323.97      317.72      5.49 o
   6   0   2     1339.54     1348.58     17.20 o
   7   0   2        3.52        2.15      1.03 o
   8   0   2      138.09      131.59      3.70 o
   9   0   2       71.51       74.00      7.70 o
  -9   1   2        0.62        0.94      6.42 o
  -8   1   2       22.37       22.21      1.56 o
  -7   1   2       17.04       18.19      1.84 o
  -6   1   2      266.89      252.93      8.04 o
  -5   1   2       76.84       69.95      5.15 o
  -4   1   2       98.69      102.87      2.59 o
  -3   1   2      588.73      590.34      8.79 o
  -2   1   2        0.31        0.97      0.32 o
  -1   1   2     1477.22     1516.97     15.35 o
   0   1   2     1433.46     1576.07     15.71 o
   1   1   2      177.25      215.03      2.73 o
   2   1   2      144.65      132.75      2.04 o
   3   1   2     4667.96     4885.09     54.27 o
   4   1   2     1515.10     1616.06     20.12 o
   5   1   2       12.96       12.70      0.84 o
   6   1   2        5.88        3.66      1.03 o
   7   1   2      441.76      411.83      6.88 o
   8   1   2        3.83        5.15      1.57 o
   9   1   2       50.27       47.17      4.41 o
  -9   2   2        8.40        7.08      4.12 o
  -8   2   2       59.17       57.88      4.41 o
  -7   2   2       17.19       23.82      3.07 o
  -6   2   2        0.30        1.84      1.80 o
  -5   2   2       89.73       74.30      4.10 o
  -4   2   2      243.30      254.62      7.77 o
  -3   2   2      562.58      566.35      9.20 o
  -2   2   2        7.32       18.35      0.62 o
  -1   2   2     1459.13     1372.51     17.06 o
   0   2   2       17.16       19.52      0.68 o
   1   2   2     2179.94     2125.86     21.21 o
   2   2   2      283.47      302.56      4.01 o
   3   2   2        0.07        1.04      0.57 o
   4   2   2      603.01      627.29      7.88 o
   5   2   2       11.81       11.56      0.98 o
   6   2   2       17.61       20.43      1.22 o
   7   2   2       19.75       17.58      2.07 o
   8   2   2        1.72        0.75      1.55 o
   9   2   2       11.16       13.33      2.46 o
  -9   3   2        2.81       -3.08      3.08 o
  -8   3   2       16.56       23.51      3.43 o
  -7   3   2       67.15       63.28      4.33 o
  -6   3   2        2.09        1.99      0.68 o
  -5   3   2      312.52      311.66      5.73 o
  -4   3   2      353.85      385.38      6.77 o
  -3   3   2        1.35        1.26      0.79 o
  -2   3   2        2.59        3.98      0.48 o
  -1   3   2        0.33        2.40      1.26 o
   0   3   2        9.40        5.92      0.58 o
   1   3   2       85.15       77.29      1.54 o
   2   3   2        4.83        7.93      0.73 o
   3   3   2       14.93        9.06      0.66 o
   4   3   2      231.89      244.62      4.40 o
   5   3   2        3.26        2.93      0.86 o
   6   3   2        7.81        6.05      1.25 o
   7   3   2        5.16        4.36      1.70 o
   8   3   2       22.97       20.69      3.25 o
   9   3   2        0.51       -1.68      1.89 o
  -9   4   2        2.07       -1.92      2.52 o
  -8   4   2       12.09        4.26      5.15 o
  -7   4   2      300.21      278.06     12.88 o
  -6   4   2       85.52       77.39      3.07 o
  -5   4   2       80.63       79.62      2.61 o
  -4   4   2       12.18       14.63      1.37 o
  -3   4   2      216.11      220.07      3.44 o
  -2   4   2        0.20        0.36      0.68 o
  -1   4   2     1252.52     1306.55     17.87 o
   0   4   2       28.40       33.94      1.62 o
   1   4   2        3.58       10.61      1.06 o
   2   4   2       31.37       19.68      1.19 o
   3   4   2       49.61       51.55      1.60 o
   4   4   2       24.83       25.73      1.40 o
   5   4   2       43.06       44.35      2.58 o
   6   4   2        3.92        0.21      1.51 o
   7   4   2        8.13        5.64      1.75 o
   8   4   2       29.94       29.51      3.39 o
   9   4   2        0.90        0.58      2.94 o
  -9   5   2        3.01        2.42      4.72 o
  -8   5   2        3.65        1.55      1.38 o
  -7   5   2       71.02       70.57      2.95 o
  -6   5   2      110.44      102.28      3.75 o
  -5   5   2        3.91        4.99      1.17 o
  -4   5   2      475.60      475.42      6.07 o
  -3   5   2        0.61        0.99      0.57 o
  -2   5   2      335.71      354.36      5.89 o
  -1   5   2       36.38       31.41      2.52 o
   0   5   2     3753.63     4038.15     58.19 o
   1   5   2      279.55      313.97      6.09 o
   2   5   2       91.80       86.11      2.61 o
   3   5   2        2.42        2.37      1.07 o
   4   5   2      217.16      215.23      5.31 o
   5   5   2       36.57       33.18      1.96 o
   6   5   2        0.13       -0.20      1.47 o
   7   5   2        4.06        1.89      1.77 o
   8   5   2       12.31       11.69      2.39 o
  -8   6   2        2.14        2.63      1.76 o
  -7   6   2       18.12       15.43      2.44 o
  -6   6   2       88.29       83.34      4.63 o
  -5   6   2       80.40       84.08      3.86 o
  -4   6   2        0.35        0.95      0.65 o
  -3   6   2        2.91        4.71      0.74 o
  -2   6   2      106.79      105.49      2.49 o
  -1   6   2        1.85        0.75      0.78 o
   0   6   2      410.16      392.15      8.65 o
   1   6   2       33.53       27.45      1.70 o
   2   6   2      211.74      201.02      4.66 o
   3   6   2       27.94       28.84      1.62 o
   4   6   2       14.77       18.47      1.72 o
   5   6   2        7.27        4.54      1.83 o
   6   6   2       33.02       41.41      3.18 o
   7   6   2       26.64       21.88      2.76 o
   8   6   2        9.76       13.26      2.67 o
  -8   7   2        3.12        4.78      2.05 o
  -7   7   2        0.01        1.45      2.13 o
  -6   7   2        1.16        0.88      1.88 o
  -5   7   2       40.71       39.53      2.42 o
  -4   7   2       94.46       82.62      2.68 o
  -3   7   2       78.18       70.28      1.94 o
  -2   7   2       87.08       93.20      2.29 o
  -1   7   2       58.97       63.25      2.34 o
   0   7   2      423.90      431.42      9.66 o
   1   7   2       40.50       34.40      2.03 o
   2   7   2        5.66        6.70      1.40 o
   3   7   2       76.24       72.17      2.61 o
   4   7   2       89.18       80.08      2.35 o
   5   7   2       13.77       12.49      1.92 o
   6   7   2       10.10       16.07      2.61 o
   7   7   2        5.57       10.20      2.49 o
  -8   8   2        0.11        2.61      2.34 o
  -7   8   2        0.62       -1.96      2.03 o
  -6   8   2        0.41        0.14      0.90 o
  -5   8   2        2.27        1.31      1.36 o
  -4   8   2       34.88       35.99      2.00 o
  -3   8   2       29.81       29.68      1.80 o
  -2   8   2       30.18       33.74      1.91 o
  -1   8   2        2.90        3.76      1.37 o
   0   8   2       22.75       23.34      1.78 o
   1   8   2        1.11       -1.26      1.26 o
   2   8   2     1013.19      982.81     15.01 o
   3   8   2      645.13      640.86      9.77 o
   4   8   2        0.26       -0.74      0.93 o
   5   8   2        5.75        3.01      1.64 o
   6   8   2       42.20       46.21      3.79 o
   7   8   2       31.21       33.73      3.57 o
  -7   9   2       13.05       18.64      3.32 o
  -6   9   2        0.13       -1.38      1.38 o
  -5   9   2        2.86        1.22      1.57 o
  -4   9   2       11.39        6.48      1.46 o
  -3   9   2      131.98      128.80      3.89 o
  -2   9   2       19.24       21.80      1.76 o
  -1   9   2        6.92        5.10      1.42 o
   0   9   2       63.61       62.75      2.66 o
   1   9   2       99.81      115.95      3.61 o
   2   9   2       70.31       67.72      2.91 o
   3   9   2      216.71      214.93      4.71 o
   4   9   2       37.93       41.38      2.65 o
   5   9   2        0.39        1.78      2.14 o
   6   9   2        7.67       10.91      2.85 o
  -6  10   2        7.28        4.57      1.84 o
  -5  10   2        1.88        3.42      2.12 o
  -4  10   2       16.68       15.17      2.22 o
  -3  10   2       43.95       41.08      2.49 o
  -2  10   2       41.20       37.24      2.66 o
  -1  10   2        8.97        5.30      1.55 o
   0  10   2      128.88      119.99      3.78 o
   1  10   2       43.00       55.19      2.73 o
   2  10   2       22.93       25.45      2.71 o
   3  10   2      114.13      105.68      5.21 o
   4  10   2       36.11       35.05      2.66 o
   5  10   2        0.76        1.24      2.26 o
  -6  11   2       10.06        6.12      2.10 o
  -5  11   2        1.16        3.56      2.12 o
  -4  11   2        1.83        4.53      3.60 o
  -3  11   2        0.00        0.78      1.46 o
  -2  11   2        3.20        4.66      1.75 o
  -1  11   2       89.08       84.68      3.07 o
   0  11   2        0.13       -1.39      1.40 o
   1  11   2       24.08       27.97      2.35 o
   2  11   2        2.08        5.16      1.68 o
   3  11   2       31.38       33.38      2.89 o
   4  11   2       25.48       31.23      3.21 o
  -4  12   2        2.42        4.17      2.26 o
  -3  12   2        5.44       10.66      2.39 o
  -2  12   2        1.87        0.87      1.54 o
  -1  12   2        5.06        8.44      1.86 o
   0  12   2        0.10       -1.23      1.48 o
   1  12   2       10.71       11.81      2.12 o
   2  12   2        0.10        0.25      2.01 o
   3  12   2        1.13        4.81      2.06 o
  -3  13   2       12.26        3.26      3.42 o
  -2  13   2        6.65        4.78      2.40 o
  -1  13   2        1.03        3.78      2.37 o
   0  13   2        1.58       -1.16      1.92 o
   1  13   2       15.42       24.81      3.25 o
   2  13   2        8.40       11.67      6.10 o
  -2 -14   3        1.55       -0.01      1.73 o
  -1 -14   3        0.02       -1.05      1.87 o
   0 -14   3        1.45        2.94      2.16 o
   1 -14   3       11.91       12.25      2.92 o
   2 -14   3        0.00        0.80      2.27 o
   3 -14   3        2.90        0.91      2.88 o
  -4 -13   3        0.95        4.32      2.95 o
  -3 -13   3       13.28       15.46      2.43 o
  -2 -13   3       15.03       12.47      2.03 o
  -1 -13   3        0.20        0.01      1.80 o
   0 -13   3        1.87        1.02      1.75 o
   1 -13   3        4.46        7.49      2.22 o
   2 -13   3        1.68       -0.24      2.46 o
   3 -13   3        4.01       -0.23      2.78 o
   4 -13   3        1.60        1.68      2.51 o
   5 -13   3        3.47        3.63      2.73 o
  -5 -12   3        2.34        4.46      2.33 o
  -4 -12   3        6.64        4.60      2.16 o
  -3 -12   3        0.25       -1.41      1.41 o
  -2 -12   3        0.27       -1.07      1.38 o
  -1 -12   3        0.67       -1.85      1.85 o
   0 -12   3        0.62        2.41      1.62 o
   1 -12   3        1.11       -1.27      1.47 o
   2 -12   3        0.01        0.23      1.69 o
   3 -12   3       14.58       13.56      3.05 o
   4 -12   3       32.76       31.61      4.79 o
   5 -12   3       13.19        9.61      2.81 o
   6 -12   3       15.51       18.39      3.81 o
  -6 -11   3       15.83       16.71      2.86 o
  -5 -11   3       31.27       36.42      3.19 o
  -4 -11   3        3.53        2.02      1.55 o
  -3 -11   3       60.46       61.08      2.77 o
  -2 -11   3        3.51        2.70      1.52 o
  -1 -11   3       50.12       43.52      2.56 o
   0 -11   3      108.64      111.93      3.76 o
   1 -11   3       32.55       35.48      2.29 o
   2 -11   3       16.90       14.34      1.83 o
   3 -11   3        0.85       -1.51      1.51 o
   4 -11   3       33.99       33.52      3.46 o
   5 -11   3       14.91       17.72      2.73 o
   6 -11   3        1.85        0.88      2.02 o
   7 -11   3        4.44        0.95      2.57 o
  -6 -10   3       17.23       15.44      2.61 o
  -5 -10   3       93.54      105.19      7.28 o
  -4 -10   3       30.88       33.30      2.55 o
  -3 -10   3        5.04        5.62      1.28 o
  -2 -10   3      548.77      555.75      8.91 o
  -1 -10   3        6.59        5.61      1.55 o
   0 -10   3      113.72      108.75      2.87 o
   1 -10   3      103.61      107.64      2.80 o
   2 -10   3      113.86      119.59      3.53 o
   3 -10   3        0.31        0.50      1.29 o
   4 -10   3       84.19       90.74      6.64 o
   5 -10   3        1.24        3.97      2.09 o
   6 -10   3        0.04       -1.48      1.74 o
   7 -10   3       26.15       21.06      2.57 o
  -7  -9   3       20.90       25.90      3.69 o
  -6  -9   3        9.98       12.08      2.30 o
  -5  -9   3      252.44      259.40      6.90 o
  -4  -9   3        8.37        7.72      1.40 o
  -3  -9   3        9.04       11.76      1.31 o
  -2  -9   3        0.56        1.41      1.04 o
  -1  -9   3       12.84       11.63      1.50 o
   0  -9   3        1.30        2.01      0.88 o
   1  -9   3      242.73      240.85      4.37 o
   2  -9   3       86.57       86.99      3.55 o
   3  -9   3      166.48      177.37      4.74 o
   4  -9   3      117.65      111.38      5.06 o
   5  -9   3      350.95      326.83     14.75 o
   6  -9   3        0.13        2.61      2.11 o
   7  -9   3       52.98       46.62      3.24 o
   8  -9   3        9.88       13.59      1.82 o
  -7  -8   3      111.53      109.35      3.94 o
  -6  -8   3       78.59       72.79      3.58 o
  -5  -8   3      122.45      127.85      4.41 o
  -4  -8   3       73.92       70.92      2.07 o
  -3  -8   3        8.91        9.92      1.08 o
  -2  -8   3        0.39        0.89      0.82 o
  -1  -8   3       58.84       58.44      2.32 o
   0  -8   3      294.77      305.35      5.05 o
   1  -8   3       84.94       77.19      3.36 o
   2  -8   3      263.43      259.79      4.23 o
   3  -8   3        0.23        0.79      0.72 o
   4  -8   3       92.38       93.98      3.16 o
   5  -8   3       53.11       53.11      5.57 o
   6  -8   3       10.10       10.93      2.42 o
   7  -8   3       25.30       22.61      3.29 o
   8  -8   3       39.69       39.43      4.88 o
  -8  -7   3        1.99        2.59      1.97 o
  -7  -7   3       91.31       93.61      3.99 o
  -6  -7   3      191.58      189.88      5.42 o
  -5  -7   3       21.88       17.46      1.72 o
  -4  -7   3       63.68       59.76      1.68 o
  -3  -7   3       15.64       15.56      1.52 o
  -2  -7   3       13.06       10.40      0.98 o
  -1  -7   3      176.43      155.41      3.58 o
   0  -7   3      358.63      338.21      5.43 o
   1  -7   3       45.61       52.84      1.77 o
   2  -7   3       52.96       56.73      1.45 o
   3  -7   3       25.59       28.67      1.15 o
   4  -7   3        5.56        6.21      0.88 o
   5  -7   3       19.15       18.62      1.71 o
   6  -7   3       45.12       47.16      2.87 o
   7  -7   3       37.84       33.05      2.32 o
   8  -7   3       84.15       91.76      6.64 o
  -8  -6   3        0.61       -0.93      1.77 o
  -7  -6   3       65.16       63.08      3.16 o
  -6  -6   3       94.67       92.01      3.12 o
  -5  -6   3      138.72      134.98      3.22 o
  -4  -6   3       70.29       61.09      1.75 o
  -3  -6   3        9.85        8.60      0.72 o
  -2  -6   3      102.98      118.86      1.96 o
  -1  -6   3      205.24      161.63      2.80 o
   0  -6   3     1177.74     1147.56     14.79 o
   1  -6   3      538.48      543.67      6.62 o
   2  -6   3       58.86       52.55      1.36 o
   3  -6   3       92.07      106.68      2.03 o
   4  -6   3       70.67       73.60      1.75 o
   5  -6   3        0.02        0.25      0.55 o
   6  -6   3      197.72      192.47      4.34 o
   7  -6   3        9.27        6.66      1.12 o
   8  -6   3       30.81       30.33      3.15 o
   9  -6   3        3.51        3.57      2.33 o
  -9  -5   3        2.80        2.15      1.74 o
  -8  -5   3       15.46       17.67      2.20 o
  -7  -5   3        2.30        3.85      1.62 o
  -6  -5   3       53.23       53.13      2.47 o
  -5  -5   3      120.12      112.25      2.32 o
  -4  -5   3        7.59        9.20      0.76 o
  -3  -5   3      281.46      304.22      3.69 o
  -2  -5   3      342.52      317.47      3.64 o
  -1  -5   3      215.21      186.22      2.34 o
   0  -5   3      767.01      777.50     10.22 o
   1  -5   3      350.02      303.97      3.76 o
   2  -5   3        0.68        1.30      0.41 o
   3  -5   3       18.89       13.72      0.75 o
   4  -5   3       69.83       71.52      1.78 o
   5  -5   3       45.82       54.92      1.49 o
   6  -5   3      242.00      241.46      5.53 o
   7  -5   3       51.02       47.94      1.93 o
   8  -5   3        0.80       -0.10      1.93 o
   9  -5   3       11.29        8.80      2.68 o
  -9  -4   3        0.74        0.00      3.66 o
  -8  -4   3       53.59       51.41      2.11 o
  -7  -4   3      122.71      120.01      3.15 o
  -6  -4   3       29.62       28.75      1.49 o
  -5  -4   3       86.46       81.86      1.88 o
  -4  -4   3       47.27       51.49      1.11 o
  -3  -4   3      207.17      231.26      2.74 o
  -2  -4   3        9.59        6.47      0.49 o
  -1  -4   3      159.97      156.97      1.97 o
   0  -4   3      257.97      273.84      3.21 o
   1  -4   3        4.72        4.72      0.53 o
   2  -4   3      192.09      187.99      2.47 o
   3  -4   3      444.54      442.26      5.34 o
   4  -4   3      464.07      486.04      6.75 o
   5  -4   3       22.66       22.01      0.99 o
   6  -4   3       48.73       47.35      1.77 o
   7  -4   3      152.82      150.71      3.55 o
   8  -4   3        4.93        1.22      2.35 o
   9  -4   3        0.74        0.40      2.19 o
  -9  -3   3       12.86       13.61      4.86 o
  -8  -3   3       42.41       43.33      3.74 o
  -7  -3   3        3.78        3.18      0.98 o
  -6  -3   3       22.66       23.67      1.82 o
  -5  -3   3        0.60        0.11      0.50 o
  -4  -3   3       99.63      107.33      1.92 o
  -3  -3   3      952.39      950.67      8.97 o
  -2  -3   3      824.03      773.42      7.35 o
  -1  -3   3     1880.06     1891.00     14.67 o
   0  -3   3     6274.51     6655.80     56.60 o
   1  -3   3     3930.22     3978.16     44.38 o
   2  -3   3       14.86       15.33      0.91 o
   3  -3   3      425.84      427.12      5.91 o
   4  -3   3       57.69       64.02      1.94 o
   5  -3   3        3.47        3.55      0.63 o
   6  -3   3        2.65        1.21      0.83 o
   7  -3   3        0.47       -0.11      1.02 o
   8  -3   3        0.23        0.45      0.98 o
   9  -3   3        1.06       -2.01      2.01 o
  -9  -2   3        1.59       -2.73      2.73 o
  -8  -2   3        1.47        1.83      1.89 o
  -7  -2   3       20.91       18.08      1.60 o
  -6  -2   3        3.52        1.38      0.89 o
  -5  -2   3       88.95       90.72      1.63 o
  -4  -2   3      445.26      471.66      4.91 o
  -3  -2   3      104.14      108.71      1.37 o
  -2  -2   3       36.30       44.80      0.81 o
  -1  -2   3     4710.08     4616.74     36.41 o
   0  -2   3     2829.50     2887.02     27.02 o
   1  -2   3      291.69      305.91      3.32 o
   2  -2   3       11.10       11.53      0.79 o
   3  -2   3     1478.56     1521.98     18.84 o
   4  -2   3     1052.59     1078.07     13.72 o
   5  -2   3       37.32       36.35      1.33 o
   6  -2   3      176.03      167.45      3.23 o
   7  -2   3      279.71      272.39      5.59 o
   8  -2   3       14.40       16.24      1.32 o
   9  -2   3       17.86       26.25      3.44 o
  -9  -1   3        3.99        3.74      3.62 o
  -8  -1   3        4.00        1.61      2.63 o
  -7  -1   3      158.04      165.14      4.71 o
  -6  -1   3      499.84      480.31      9.19 o
  -5  -1   3      270.29      277.29      4.62 o
  -4  -1   3      410.67      491.74      5.78 o
  -3  -1   3      186.14      170.86      1.98 o
  -2  -1   3       31.98       25.69      0.55 o
  -1  -1   3    15341.11    14678.36    125.96 o
   0  -1   3      775.55      815.53      7.95 o
   1  -1   3      263.66      272.91      3.02 o
   2  -1   3     1732.88     1764.05     18.72 o
   3  -1   3     1170.41     1268.38     15.86 o
   4  -1   3      149.45      130.29      2.46 o
   5  -1   3       75.58       83.95      2.01 o
   6  -1   3      118.26      111.95      3.55 o
   7  -1   3       21.66       19.00      1.78 o
   8  -1   3       18.80       18.24      1.80 o
   9  -1   3        7.86        7.54      1.32 o
  -9   0   3        0.71        1.16      3.39 o
  -8   0   3       10.83       13.46      3.82 o
  -7   0   3       56.63       57.00      2.50 o
  -6   0   3        0.22        0.96      0.73 o
  -5   0   3      249.80      249.88      4.10 o
  -4   0   3      202.33      180.11      2.91 o
  -3   0   3      207.96      215.03      3.19 o
  -2   0   3      841.70      819.78      7.36 o
  -1   0   3      669.90      558.14      5.89 o
   0   0   3      249.93      288.13      3.27 o
   1   0   3     2894.59     2932.49     30.68 o
   2   0   3     1530.02     1512.02     17.29 o
   3   0   3     2205.01     2466.02     27.84 o
   4   0   3      268.74      229.10      3.72 o
   5   0   3      324.10      334.90      4.76 o
   6   0   3      394.23      390.15      5.95 o
   7   0   3       32.19       33.09      1.93 o
   8   0   3       66.21       69.28      3.21 o
   9   0   3        0.14        1.17      1.68 o
  -9   1   3        1.65        7.82      4.08 o
  -8   1   3       25.24       25.71      3.30 o
  -7   1   3       59.00       59.70      6.21 o
  -6   1   3      145.17      120.64      5.33 o
  -5   1   3       29.50       21.54      1.46 o
  -4   1   3     1175.46     1256.12     19.77 o
  -3   1   3     1603.78     1616.44     18.65 o
  -2   1   3      651.81      711.71      7.88 o
  -1   1   3     2112.44     2179.26     23.12 o
   0   1   3     1454.10     1489.69     15.89 o
   1   1   3     3073.35     3149.22     32.97 o
   2   1   3     2178.68     2160.19     24.47 o
   3   1   3      431.82      457.94      5.94 o
   4   1   3      174.18      189.29      3.07 o
   5   1   3      174.77      170.18      3.20 o
   6   1   3      352.27      355.88      5.20 o
   7   1   3      105.28      106.50      5.10 o
   8   1   3       62.50       70.86      3.44 o
   9   1   3       42.08       44.42      3.49 o
  -9   2   3       10.30       15.27      4.99 o
  -8   2   3       40.49       36.71      3.81 o
  -7   2   3      145.04      135.68      6.13 o
  -6   2   3      173.09      168.86      8.15 o
  -5   2   3        8.96        6.63      1.67 o
  -4   2   3       28.65       24.20      1.06 o
  -3   2   3      234.44      248.59      5.40 o
  -2   2   3        0.97       -0.21      0.41 o
  -1   2   3      306.69      315.85      7.42 o
   0   2   3     2466.64     2407.11     27.18 o
   1   2   3       38.66       42.81      1.07 o
   2   2   3     1312.89     1270.25     16.01 o
   3   2   3     4360.00     4791.57     53.49 o
   4   2   3       21.55       22.87      1.27 o
   5   2   3        2.11        3.12      0.76 o
   6   2   3        3.68        1.22      0.93 o
   7   2   3        0.27       -1.50      1.50 o
   8   2   3       81.37       75.96      4.56 o
   9   2   3       24.79       20.51      3.08 o
  -9   3   3       18.67       22.18      5.69 o
  -8   3   3       13.58       15.10      3.33 o
  -7   3   3       37.59       45.92      3.88 o
  -6   3   3       19.87       23.19      4.04 o
  -5   3   3       21.79       21.06      2.37 o
  -4   3   3        0.01        1.11      1.07 o
  -3   3   3       78.43       80.74      1.68 o
  -2   3   3      276.08      273.27      4.16 o
  -1   3   3     1213.22     1200.60     14.20 o
   0   3   3     1176.17     1215.57     15.45 o
   1   3   3      490.99      473.25      7.26 o
   2   3   3      295.18      265.48      4.16 o
   3   3   3      324.18      332.35      4.66 o
   4   3   3      120.22      139.79      2.66 o
   5   3   3       21.96       28.08      1.24 o
   6   3   3        9.83        8.23      2.11 o
   7   3   3       26.88       24.47      2.50 o
   8   3   3       35.39       39.05      3.01 o
   9   3   3       50.59       45.89      4.10 o
  -9   4   3       10.82       11.63      5.23 o
  -8   4   3        9.76       16.28      4.84 o
  -7   4   3        0.05       10.43      4.06 o
  -6   4   3       56.57       55.94      2.07 o
  -5   4   3       31.68       30.55      1.58 o
  -4   4   3       68.54       67.95      1.71 o
  -3   4   3      123.12      118.85      2.18 o
  -2   4   3      184.80      189.17      5.68 o
  -1   4   3      191.61      211.59      3.40 o
   0   4   3       47.25       45.45      1.48 o
   1   4   3      524.81      516.78      8.10 o
   2   4   3       31.50       29.84      1.61 o
   3   4   3      233.73      242.39      7.27 o
   4   4   3        0.33        0.31      0.80 o
   5   4   3        1.16       -0.12      1.01 o
   6   4   3       65.03       47.97      3.91 o
   7   4   3       53.00       46.62      3.21 o
   8   4   3        1.50        3.36      1.90 o
  -8   5   3        2.39        2.96      4.24 o
  -7   5   3       62.22       62.46      3.97 o
  -6   5   3       11.79       15.00      1.42 o
  -5   5   3       65.04       66.94      2.55 o
  -4   5   3        0.05        0.09      0.65 o
  -3   5   3      106.13      107.15      2.40 o
  -2   5   3      200.20      197.96      4.69 o
  -1   5   3       26.77       31.20      1.31 o
   0   5   3       59.09       52.80      2.59 o
   1   5   3       11.37       10.96      1.14 o
   2   5   3       74.79       73.94      3.54 o
   3   5   3       22.46       21.08      2.70 o
   4   5   3       65.75       63.59      2.28 o
   5   5   3       29.64       24.21      4.48 o
   6   5   3       27.58       19.03      2.82 o
   7   5   3       14.46       14.26      2.84 o
   8   5   3        7.23        7.58      2.32 o
  -8   6   3       27.71       30.09      2.56 o
  -7   6   3       31.69       32.46      2.49 o
  -6   6   3        0.21        2.61      1.53 o
  -5   6   3        4.76        7.37      1.61 o
  -4   6   3      313.60      315.73      4.60 o
  -3   6   3        6.31        5.72      0.94 o
  -2   6   3      199.86      195.36      3.67 o
  -1   6   3       69.35       69.09      2.04 o
   0   6   3       46.83       60.03      2.54 o
   1   6   3       56.54       50.30      2.31 o
   2   6   3        6.76        6.69      1.25 o
   3   6   3        6.69        3.22      1.11 o
   4   6   3       33.28       33.92      2.36 o
   5   6   3        8.65        8.56      2.12 o
   6   6   3        0.48        1.13      1.74 o
   7   6   3        7.59        6.56      2.12 o
   8   6   3        3.07        4.87      2.23 o
  -8   7   3        1.62        2.61      2.26 o
  -7   7   3       21.01       20.33      2.34 o
  -6   7   3        5.13        3.66      2.38 o
  -5   7   3        0.09        0.77      0.99 o
  -4   7   3      438.11      417.78      6.97 o
  -3   7   3      181.23      186.83      5.39 o
  -2   7   3      178.21      178.31      5.52 o
  -1   7   3      340.98      375.32      6.27 o
   0   7   3       24.46       31.99      2.07 o
   1   7   3       23.92       23.26      1.88 o
   2   7   3       48.84       47.58      2.28 o
   3   7   3      410.82      390.42      7.23 o
   4   7   3        0.64       -1.07      1.07 o
   5   7   3        0.13        2.19      1.57 o
   6   7   3        1.87        3.51      2.05 o
   7   7   3       20.14       28.78      3.32 o
  -7   8   3        0.00       -0.04      1.93 o
  -6   8   3       16.31       15.30      1.88 o
  -5   8   3       34.53       35.91      2.30 o
  -4   8   3       91.16       94.88      3.25 o
  -3   8   3        9.65        9.39      1.46 o
  -2   8   3       16.00       14.25      1.63 o
  -1   8   3       37.14       40.33      2.62 o
   0   8   3        0.28       -1.36      1.36 o
   1   8   3      142.48      143.82      4.40 o
   2   8   3      292.00      278.30      6.75 o
   3   8   3      340.74      342.97      7.13 o
   4   8   3       15.08       12.90      2.10 o
   5   8   3       54.57       51.17      3.83 o
   6   8   3       17.95       18.40      2.82 o
   7   8   3       17.90       20.30      3.87 o
  -7   9   3        0.98        1.59      2.13 o
  -6   9   3        0.26        0.55      2.52 o
  -5   9   3        1.10        1.62      1.47 o
  -4   9   3       50.96       56.97      2.85 o
  -3   9   3       22.47       25.28      1.89 o
  -2   9   3       60.14       44.67      2.12 o
  -1   9   3       55.76       50.65      2.31 o
   0   9   3        6.36        4.84      1.45 o
   1   9   3       71.83       65.83      3.83 o
   2   9   3      113.04      113.40      3.47 o
   3   9   3        2.92        3.62      1.40 o
   4   9   3        4.07        4.07      1.89 o
   5   9   3        9.65        5.09      2.29 o
   6   9   3       16.44       17.86      3.22 o
  -6  10   3        0.11       -1.52      1.52 o
  -5  10   3        4.52        4.49      2.50 o
  -4  10   3       42.39       47.27      4.98 o
  -3  10   3       77.51       86.71      3.65 o
  -2  10   3        0.68        1.09      1.38 o
  -1  10   3        4.75        4.34      1.43 o
   0  10   3       25.66       21.12      2.58 o
   1  10   3       72.99       69.06      3.09 o
   2  10   3       77.06       84.02      3.12 o
   3  10   3        2.49        0.60      1.67 o
   4  10   3        0.08        2.10      2.34 o
   5  10   3       54.16       65.70      4.74 o
  -5  11   3        0.11        2.23      1.89 o
  -4  11   3       11.37       12.14      2.39 o
  -3  11   3       26.37       29.57      2.29 o
  -2  11   3        0.46        2.66      1.82 o
  -1  11   3       23.44       22.31      2.18 o
   0  11   3        0.12       -1.42      1.42 o
   1  11   3        8.28        5.06      1.70 o
   2  11   3       24.47       33.28      2.37 o
   3  11   3       34.68       39.45      2.96 o
   4  11   3       21.06       28.36      3.73 o
  -4  12   3       13.13       20.78      2.88 o
  -3  12   3       20.84       26.63      4.55 o
  -2  12   3        0.10        1.05      1.80 o
  -1  12   3       12.80       19.52      2.24 o
   0  12   3        2.79        3.62      1.85 o
   1  12   3        1.50        3.71      1.70 o
   2  12   3        0.21        0.82      2.36 o
   3  12   3        6.61        7.08      2.28 o
  -1  13   3        0.50       -0.72      2.26 o
   0  13   3        2.73        6.82      2.32 o
  -2 -14   4        4.24        3.84      1.91 o
  -1 -14   4       32.33       35.14      2.63 o
   0 -14   4       13.21       15.03      2.61 o
   1 -14   4       10.04       11.32      2.86 o
   2 -14   4       24.09       22.75      3.18 o
   3 -14   4        4.08        7.02      3.02 o
  -4 -13   4       14.81       16.08      2.85 o
  -3 -13   4        0.77       -1.67      1.67 o
  -2 -13   4        0.49        0.51      1.68 o
  -1 -13   4       88.62       96.84      4.01 o
   0 -13   4       45.12       42.28      2.91 o
   1 -13   4       11.81        9.27      2.18 o
   2 -13   4        4.15        1.92      2.06 o
   3 -13   4        1.29        2.31      2.60 o
   4 -13   4        0.09       -2.28      2.28 o
   5 -13   4       13.69       13.40      3.11 o
  -5 -12   4        0.85        1.10      2.13 o
  -4 -12   4       25.68       24.08      2.82 o
  -3 -12   4        2.66        0.53      1.50 o
  -2 -12   4       16.39       14.86      2.03 o
  -1 -12   4        0.15        1.89      1.62 o
   0 -12   4       35.35       35.80      2.53 o
   1 -12   4       16.22       17.83      2.06 o
   2 -12   4       74.45       86.35      3.83 o
   3 -12   4        0.07        3.81      2.40 o
   4 -12   4        8.50        7.81      2.73 o
   5 -12   4       53.12       54.27      4.30 o
   6 -12   4       14.52       12.35      2.83 o
  -6 -11   4        0.22        2.10      2.06 o
  -5 -11   4        4.32        3.33      1.98 o
  -4 -11   4        1.55       -0.38      1.99 o
  -3 -11   4       16.93       15.47      1.89 o
  -2 -11   4        0.66       -1.14      1.15 o
  -1 -11   4        3.56        3.72      1.57 o
   0 -11   4       75.70       70.85      3.05 o
   1 -11   4        0.98       -0.12      1.34 o
   2 -11   4      175.95      174.18      4.52 o
   3 -11   4        0.01       -1.16      2.01 o
   4 -11   4      119.48      102.06      5.48 o
   5 -11   4        1.18       -0.29      1.89 o
   6 -11   4       33.31       39.59      6.61 o
   7 -11   4        0.82       -2.57      2.57 o
  -6 -10   4        7.41       14.10      2.44 o
  -5 -10   4        5.25        6.58      1.93 o
  -4 -10   4       11.25       13.35      1.85 o
  -3 -10   4        9.19        8.94      1.32 o
  -2 -10   4      144.31      132.22      4.54 o
  -1 -10   4       85.64       80.04      3.07 o
   0 -10   4      156.84      150.35      4.11 o
   1 -10   4       22.46       25.17      1.92 o
   2 -10   4      143.23      141.21      3.91 o
   3 -10   4      313.76      313.57      7.18 o
   4 -10   4        6.10        8.92      3.69 o
   5 -10   4       61.33       55.79      3.90 o
   6 -10   4       34.71       36.34      3.21 o
   7 -10   4        1.92        2.61      1.94 o
  -7  -9   4        8.24        7.26      1.92 o
  -6  -9   4      110.79      115.59      4.62 o
  -5  -9   4        0.01        0.60      1.64 o
  -4  -9   4        5.76        5.77      1.75 o
  -3  -9   4       22.74       21.11      1.43 o
  -2  -9   4       63.18       69.60      1.95 o
  -1  -9   4      191.44      173.13      4.31 o
   0  -9   4      209.79      211.02      6.51 o
   1  -9   4       12.04        7.51      1.39 o
   2  -9   4        6.50        3.45      1.22 o
   3  -9   4      136.71      133.84      3.40 o
   4  -9   4        9.89       10.63      1.53 o
   5  -9   4       67.66       60.45      4.40 o
   6  -9   4       55.83       55.52      5.35 o
   7  -9   4       12.16       12.12      2.25 o
   8  -9   4       10.33        8.92      1.99 o
  -7  -8   4        4.53        4.45      1.71 o
  -6  -8   4       19.75       18.72      2.41 o
  -5  -8   4       10.99        9.04      1.83 o
  -4  -8   4        6.70       10.10      1.10 o
  -3  -8   4        9.62       12.41      1.05 o
  -2  -8   4        1.56        2.30      0.74 o
  -1  -8   4        2.75        0.56      0.90 o
   0  -8   4      187.41      195.60      4.62 o
   1  -8   4      909.21      919.49     13.78 o
   2  -8   4       34.49       38.88      2.24 o
   3  -8   4       63.91       63.92      2.30 o
   4  -8   4       45.85       45.02      1.64 o
   5  -8   4        8.51        6.13      2.36 o
   6  -8   4       19.39       17.68      2.35 o
   7  -8   4       22.82       25.59      7.47 o
   8  -8   4        4.27        4.20      1.61 o
  -8  -7   4       20.83       24.02      2.86 o
  -7  -7   4       46.91       48.92      2.60 o
  -6  -7   4      116.69      121.32      4.24 o
  -5  -7   4      151.84      147.13      4.47 o
  -4  -7   4        9.97       12.09      0.97 o
  -3  -7   4        1.46        0.58      0.68 o
  -2  -7   4      152.71      143.48      2.60 o
  -1  -7   4      774.06      737.98      8.77 o
   0  -7   4      758.83      784.04     11.85 o
   1  -7   4        1.57        2.88      0.81 o
   2  -7   4       24.26       30.31      1.18 o
   3  -7   4        0.39       -0.60      0.60 o
   4  -7   4       18.72       18.12      1.08 o
   5  -7   4        6.13        6.52      1.40 o
   6  -7   4       42.28       39.19      2.93 o
   7  -7   4       14.35       15.41      2.15 o
   8  -7   4       17.42       19.42      1.81 o
  -8  -6   4       39.59       39.86      3.85 o
  -7  -6   4      186.95      209.71      5.65 o
  -6  -6   4       15.30       17.06      1.98 o
  -5  -6   4      130.91      124.74      3.60 o
  -4  -6   4       49.77       48.87      1.42 o
  -3  -6   4       60.05       60.76      1.51 o
  -2  -6   4       17.80       19.27      0.87 o
  -1  -6   4     2068.63     2002.66     20.39 o
   0  -6   4      143.30      142.80      2.90 o
   1  -6   4      461.47      467.40      7.47 o
   2  -6   4        9.68       10.20      0.65 o
   3  -6   4        0.38        1.61      0.62 o
   4  -6   4        0.07        0.10      0.55 o
   5  -6   4        0.54       -0.60      0.60 o
   6  -6   4       41.40       45.67      2.11 o
   7  -6   4       36.80       35.17      2.32 o
   8  -6   4       11.55       13.15      1.68 o
   9  -6   4        1.67       -0.80      4.30 o
  -8  -5   4       60.71       56.28      3.10 o
  -7  -5   4      266.43      267.73      6.24 o
  -6  -5   4      147.93      136.89      3.56 o
  -5  -5   4       41.90       42.12      1.54 o
  -4  -5   4        2.05        1.70      0.54 o
  -3  -5   4        1.41        1.43      0.61 o
  -2  -5   4       65.20       49.53      1.19 o
  -1  -5   4     1384.19     1390.17     12.95 o
   0  -5   4     1615.36     1641.52     17.63 o
   1  -5   4      392.13      368.81      4.51 o
   2  -5   4      214.98      189.30      2.87 o
   3  -5   4      121.72      121.73      2.19 o
   4  -5   4       13.57       15.60      0.92 o
   5  -5   4        8.95        9.32      0.88 o
   6  -5   4      391.38      385.10      6.33 o
   7  -5   4       41.07       40.52      1.99 o
   8  -5   4       39.12       36.17      2.28 o
   9  -5   4        0.56       -1.93      2.15 o
  -9  -4   4        5.95       12.66      4.74 o
  -8  -4   4        8.37       10.52      4.53 o
  -7  -4   4       67.46       64.81      2.28 o
  -6  -4   4      591.34      572.41      7.04 o
  -5  -4   4        0.37        0.28      0.53 o
  -4  -4   4       68.11       55.15      1.54 o
  -3  -4   4      350.09      324.93      3.62 o
  -2  -4   4       92.49       74.61      1.24 o
  -1  -4   4     1345.98     1333.32     11.86 o
   0  -4   4     5070.30     5080.84     45.31 o
   1  -4   4      524.48      497.98      5.97 o
   2  -4   4        0.07        1.01      0.39 o
   3  -4   4      611.03      681.34      8.44 o
   4  -4   4       10.61        9.90      0.86 o
   5  -4   4       66.86       64.70      1.73 o
   6  -4   4      753.12      711.88     12.92 o
   7  -4   4       32.21       34.05      1.86 o
   8  -4   4       63.95       65.17      3.27 o
   9  -4   4       32.66       36.62      3.85 o
  -9  -3   4       16.34       22.51      5.57 o
  -8  -3   4        2.96        5.50      3.50 o
  -7  -3   4      177.36      165.38      4.28 o
  -6  -3   4        0.03       -0.52      0.68 o
  -5  -3   4        1.49        1.04      0.61 o
  -4  -3   4      239.07      244.67      2.83 o
  -3  -3   4      184.21      171.68      2.09 o
  -2  -3   4      174.99      187.13      2.26 o
  -1  -3   4      602.48      584.59      5.49 o
   0  -3   4     5251.53     5177.50     45.84 o
   1  -3   4      363.62      414.29      5.06 o
   2  -3   4      193.42      194.20      2.79 o
   3  -3   4        9.35       11.96      0.78 o
   4  -3   4        0.24       -0.20      0.40 o
   5  -3   4      124.04      125.19      2.45 o
   6  -3   4      297.70      299.05      6.08 o
   7  -3   4      134.05      130.54      4.61 o
   8  -3   4       97.80      101.25      3.83 o
   9  -3   4        5.47        6.11      1.75 o
  -9  -2   4        1.32        2.34      3.41 o
  -8  -2   4        1.38        0.97      3.08 o
  -7  -2   4      243.99      236.41      6.52 o
  -6  -2   4       76.14       81.13      2.58 o
  -5  -2   4        1.45        2.94      0.56 o
  -4  -2   4      120.67      134.17      1.90 o
  -3  -2   4     1459.99     1410.34     12.50 o
  -2  -2   4       59.03       62.87      1.15 o
  -1  -2   4       83.25       99.76      1.36 o
   0  -2   4    17493.40    17376.72    154.33 o
   1  -2   4      639.11      631.97      6.46 o
   2  -2   4     2616.72     2631.10     27.72 o
   3  -2   4      539.67      566.90      6.68 o
   4  -2   4       15.38       18.11      0.94 o
   5  -2   4       86.42       95.36      1.99 o
   6  -2   4      170.43      165.20      3.10 o
   7  -2   4      261.58      248.69      4.99 o
   8  -2   4       68.10       73.71      5.49 o
   9  -2   4        1.89        0.18      2.62 o
  -9  -1   4        1.55       -0.02      2.90 o
  -8  -1   4        3.45        2.90      3.12 o
  -7  -1   4        3.95        1.42      0.96 o
  -6  -1   4       51.40       51.83      1.93 o
  -5  -1   4        7.15       11.57      0.87 o
  -4  -1   4     1129.94     1252.81     14.67 o
  -3  -1   4      175.38      163.00      1.93 o
  -2  -1   4        2.22        1.10      0.33 o
  -1  -1   4     5970.68     5964.86     55.57 o
   0  -1   4    20212.72    19910.19    185.05 o
   1  -1   4       37.02       36.07      0.97 o
   2  -1   4     1916.74     1867.65     19.95 o
   3  -1   4      736.17      844.11     10.19 o
   4  -1   4      114.17      110.27      2.97 o
   5  -1   4       37.27       39.73      1.39 o
   6  -1   4      201.56      186.96      3.73 o
   7  -1   4       26.67       24.86      1.96 o
   8  -1   4       25.20       22.15      1.93 o
   9  -1   4       75.38       85.39      5.08 o
  -9   0   4        0.15        6.25      3.77 o
  -8   0   4        1.61        1.72      2.11 o
  -7   0   4       26.23       29.43      4.46 o
  -6   0   4       50.08       50.37      1.76 o
  -5   0   4        5.87        4.99      0.64 o
  -4   0   4      126.40      131.70      2.42 o
  -3   0   4      278.01      285.13      3.18 o
  -2   0   4      963.74      989.37      9.31 o
  -1   0   4      446.50      433.50      4.82 o
   0   0   4      238.11      203.63      2.77 o
   1   0   4       32.81       36.85      1.05 o
   2   0   4     2472.47     2645.19     29.87 o
   3   0   4     1648.50     1738.94     20.05 o
   4   0   4        0.06        0.77      0.63 o
   5   0   4       20.35       20.18      1.47 o
   6   0   4      264.83      276.40      4.41 o
   7   0   4      145.01      130.50      4.37 o
   8   0   4        0.58       -0.64      1.45 o
   9   0   4       72.90       85.62      5.84 o
  -9   1   4        0.82       -3.46      3.46 o
  -8   1   4        0.92       -0.17      2.16 o
  -7   1   4        0.11        0.58      1.97 o
  -6   1   4       19.46       19.80      2.30 o
  -5   1   4       14.56       12.35      1.30 o
  -4   1   4       10.04        8.88      1.03 o
  -3   1   4       89.24      110.05      1.81 o
  -2   1   4     1493.59     1483.93     14.45 o
  -1   1   4      378.56      363.87      4.81 o
   0   1   4        2.51        5.70      0.79 o
   1   1   4       60.46       74.09      1.60 o
   2   1   4       64.03       84.36      1.80 o
   3   1   4      139.82      118.34      2.30 o
   4   1   4       35.41       39.02      2.15 o
   5   1   4        0.24       -0.77      0.77 o
   6   1   4        1.91        0.08      0.90 o
   7   1   4       22.24       26.65      3.00 o
   8   1   4        4.89        2.64      1.74 o
   9   1   4       94.56      110.05      5.63 o
  -9   2   4       11.77       13.78      4.86 o
  -8   2   4       11.05       11.87      2.94 o
  -7   2   4        0.39        4.43      2.24 o
  -6   2   4        7.86        5.20      1.90 o
  -5   2   4      223.44      220.86      4.75 o
  -4   2   4      488.60      475.09      9.82 o
  -3   2   4      145.93      156.29      3.29 o
  -2   2   4       70.75       62.26      1.47 o
  -1   2   4      200.89      203.34      3.35 o
   0   2   4      444.01      490.10      7.23 o
   1   2   4      159.35      135.77      2.83 o
   2   2   4     1146.24     1230.73     15.68 o
   3   2   4       43.59       43.87      1.96 o
   4   2   4        4.05        5.32      0.85 o
   5   2   4       98.50       84.91      2.13 o
   6   2   4        0.91       -0.42      1.02 o
   7   2   4       10.12       13.54      3.04 o
   8   2   4       10.68       12.12      3.29 o
   9   2   4        0.42        0.23      2.21 o
  -9   3   4        7.70        1.59      3.74 o
  -8   3   4       75.21       62.75      4.89 o
  -7   3   4      160.35      140.33      6.73 o
  -6   3   4       75.35       70.44      2.77 o
  -5   3   4       83.09       85.85      2.60 o
  -4   3   4      213.24      218.55      6.19 o
  -3   3   4       43.37       45.63      1.21 o
  -2   3   4       90.72       93.38      2.06 o
  -1   3   4       23.13       23.83      1.22 o
   0   3   4      147.64      140.63      2.77 o
   1   3   4      402.13      415.31      6.68 o
   2   3   4       23.22       19.71      1.23 o
   3   3   4       22.39       20.58      1.25 o
   4   3   4        9.90       10.49      1.01 o
   5   3   4       89.06       93.12      2.31 o
   6   3   4        0.53        3.26      2.64 o
   7   3   4        7.57       11.28      2.62 o
   8   3   4       16.58       15.93      4.75 o
  -9   4   4        0.05       12.17      5.36 o
  -8   4   4        1.53        1.51      3.95 o
  -7   4   4       25.70       30.09      4.07 o
  -6   4   4       36.63       37.59      1.87 o
  -5   4   4        0.03       -0.99      0.99 o
  -4   4   4       79.10       93.38      1.90 o
  -3   4   4        3.90        4.56      0.72 o
  -2   4   4        5.32        3.69      0.74 o
  -1   4   4     2285.90     2491.21     30.83 o
   0   4   4      734.09      825.30     19.92 o
   1   4   4        1.21        1.37      0.96 o
   2   4   4     1110.29     1068.87     17.30 o
   3   4   4       49.41       46.99      1.80 o
   4   4   4       13.15       16.11      1.63 o
   5   4   4       19.70       18.73      1.91 o
   6   4   4       11.93       11.96      2.59 o
   7   4   4        3.48        0.48      4.15 o
   8   4   4       42.53       45.25      3.63 o
  -8   5   4        2.16       -0.39      4.76 o
  -7   5   4        7.32        8.83      2.05 o
  -6   5   4       55.95       51.96      2.88 o
  -5   5   4      278.06      250.72      5.63 o
  -4   5   4      201.83      213.36      4.72 o
  -3   5   4      152.39      146.26      2.81 o
  -2   5   4       62.04       56.99      1.78 o
  -1   5   4        4.30        8.30      0.92 o
   0   5   4       88.56       81.40      2.55 o
   1   5   4      100.95      111.47      2.98 o
   2   5   4      840.31      850.96     14.40 o
   3   5   4       92.68       82.28      2.91 o
   4   5   4       27.83       29.81      1.92 o
   5   5   4       37.49       31.27      3.23 o
   6   5   4      214.77      201.81      8.39 o
   7   5   4        0.13        0.28      2.01 o
   8   5   4       30.21       34.23      3.40 o
  -8   6   4        0.13       -0.72      1.59 o
  -7   6   4        0.28        4.00      1.66 o
  -6   6   4        0.29        1.67      1.61 o
  -5   6   4        9.74       12.30      0.88 o
  -4   6   4       79.66       82.67      2.41 o
  -3   6   4      208.21      219.16      6.03 o
  -2   6   4        7.18        9.23      1.09 o
  -1   6   4       43.10       39.22      1.89 o
   0   6   4       20.62       19.11      1.56 o
   1   6   4      365.47      360.21      6.62 o
   2   6   4      117.16      104.93      4.60 o
   3   6   4      422.88      378.79      7.74 o
   4   6   4       65.71       71.85      2.79 o
   5   6   4        0.41        1.62      1.84 o
   6   6   4       14.38       18.08      3.41 o
   7   6   4        3.87        2.94      2.02 o
  -8   7   4        4.30        6.28      2.11 o
  -7   7   4        1.14        4.27      2.70 o
  -6   7   4       16.58       22.28      2.55 o
  -5   7   4        9.60       13.16      1.30 o
  -4   7   4       43.15       44.21      2.12 o
  -3   7   4       89.07       87.26      3.55 o
  -2   7   4       19.15       21.02      1.44 o
  -1   7   4       45.56       38.70      2.11 o
   0   7   4        0.73        0.09      1.15 o
   1   7   4       17.86       12.83      1.62 o
   2   7   4        0.55       -1.25      1.25 o
   3   7   4      151.54      149.66      4.43 o
   4   7   4        7.82        7.19      1.45 o
   5   7   4       19.81       14.44      3.49 o
   6   7   4       19.60       21.53      3.06 o
   7   7   4        1.01        0.95      2.07 o
  -7   8   4        0.44        4.43      2.28 o
  -6   8   4        7.55        6.28      2.39 o
  -5   8   4        0.47        2.14      1.81 o
  -4   8   4      137.90      143.87      3.75 o
  -3   8   4       73.68       77.63      3.29 o
  -2   8   4        3.04        2.46      1.34 o
  -1   8   4        0.32        0.20      1.29 o
   0   8   4        2.10        1.82      1.38 o
   1   8   4        3.13        0.39      1.39 o
   2   8   4        7.38        6.06      1.61 o
   3   8   4      144.95      163.31      4.82 o
   4   8   4       56.01       61.22      4.20 o
   5   8   4       38.64       35.25      3.50 o
   6   8   4       21.10       18.94      3.11 o
  -6   9   4        2.97        6.48      1.77 o
  -5   9   4        1.44        0.13      1.67 o
  -4   9   4       48.89       52.03      3.01 o
  -3   9   4       25.90       23.96      2.24 o
  -2   9   4        8.72        9.36      1.85 o
  -1   9   4       27.74       20.98      2.01 o
   0   9   4        0.98        0.64      1.39 o
   1   9   4        7.00       10.38      1.96 o
   2   9   4        7.31       10.27      1.84 o
   3   9   4       13.52       16.00      2.03 o
   4   9   4       14.73       11.26      2.22 o
   5   9   4        4.79       12.58      4.43 o
  -6  10   4        0.03        1.14      1.69 o
  -5  10   4        6.25       12.10      2.18 o
  -4  10   4        3.02        4.47      1.97 o
  -3  10   4        1.14        0.62      1.44 o
  -2  10   4        7.82        5.89      1.58 o
  -1  10   4        6.41        5.07      1.53 o
   0  10   4        0.59       -1.49      1.49 o
   1  10   4        9.99        9.58      1.75 o
   2  10   4       23.54       20.08      2.02 o
   3  10   4       11.31       10.97      2.36 o
   4  10   4        7.20       11.37      2.90 o
   5  10   4        1.03        8.79      3.84 o
  -5  11   4        6.47       11.44      2.38 o
  -4  11   4        4.55        0.82      2.77 o
  -3  11   4        0.24        2.39      1.72 o
  -2  11   4        5.37        3.26      1.67 o
  -1  11   4        8.82       12.11      1.95 o
   0  11   4        0.10       -1.29      1.29 o
   1  11   4        0.00       -0.11      1.52 o
   2  11   4        0.30       -0.78      1.71 o
   3  11   4        0.12        1.64      2.13 o
   4  11   4        8.50        8.81      5.75 o
  -3  12   4        0.33        1.26      2.78 o
  -2  12   4        0.48        1.74      3.00 o
  -1  12   4        2.86        3.19      1.80 o
   0  12   4        3.28        3.94      1.96 o
   1  12   4       11.83       15.41      2.14 o
   2  12   4        5.76        1.16      2.04 o
  -2 -14   5       17.34       17.11      3.69 o
  -1 -14   5       12.79        8.99      1.99 o
   0 -14   5       16.61       15.82      2.48 o
   1 -14   5       12.84       12.49      2.69 o
   2 -14   5        2.05        0.22      4.47 o
   3 -14   5        0.84        1.81      2.90 o
  -4 -13   5        1.84        0.23      2.05 o
  -3 -13   5        3.44        2.31      1.90 o
  -2 -13   5       57.93       56.80      2.89 o
  -1 -13   5        0.00       -0.55      1.55 o
   0 -13   5       61.80       57.37      3.19 o
   1 -13   5       54.81       59.61      3.17 o
   2 -13   5       11.10       11.47      3.15 o
   3 -13   5        0.80       -2.21      2.43 o
   4 -13   5       10.08       10.72      3.12 o
   5 -13   5        0.37        1.74      2.60 o
  -5 -12   5       20.89       23.55      3.20 o
  -4 -12   5        0.18        0.16      1.79 o
  -3 -12   5       21.22       21.33      2.30 o
  -2 -12   5        0.33        0.42      1.39 o
  -1 -12   5       26.41       35.55      2.25 o
   0 -12   5        9.51        7.48      1.84 o
   1 -12   5       16.02       17.05      2.37 o
   2 -12   5        1.58       -1.33      1.87 o
   3 -12   5        0.82        2.12      2.35 o
   4 -12   5        0.55       -0.52      2.27 o
   5 -12   5       15.11       16.81      3.05 o
   6 -12   5        7.14        4.92      2.54 o
  -6 -11   5        0.01       -1.94      1.94 o
  -5 -11   5        7.01        8.28      2.23 o
  -4 -11   5       16.39       17.93      2.43 o
  -3 -11   5      215.11      228.60      5.14 o
  -2 -11   5      101.55      110.88      3.13 o
  -1 -11   5       37.58       36.86      1.90 o
   0 -11   5        2.58        3.26      1.51 o
   1 -11   5       91.77       95.17      4.73 o
   2 -11   5        0.27        0.23      1.44 o
   3 -11   5       10.76        7.45      2.65 o
   4 -11   5       16.54       18.30      3.15 o
   5 -11   5        1.44        0.18      2.45 o
   6 -11   5        0.75        2.94      2.15 o
  -6 -10   5        0.01       -1.76      1.78 o
  -5 -10   5       31.91       30.75      2.72 o
  -4 -10   5       20.47       16.34      1.97 o
  -3 -10   5      122.47      115.44      3.03 o
  -2 -10   5        0.32       -0.09      1.04 o
  -1 -10   5      123.36      124.52      3.31 o
   0 -10   5        5.83        1.81      1.31 o
   1 -10   5       84.95       92.22      3.23 o
   2 -10   5       14.19       15.75      1.91 o
   3 -10   5      483.93      470.62      9.57 o
   4 -10   5      444.22      449.72     12.95 o
   5 -10   5       13.13       15.11      2.66 o
   6 -10   5        8.66        9.19      2.50 o
   7 -10   5       12.21       16.34      2.74 o
  -7  -9   5        0.38        0.89      1.92 o
  -6  -9   5        1.48       -1.42      1.64 o
  -5  -9   5        0.27       -1.47      1.47 o
  -4  -9   5       24.96       27.63      2.08 o
  -3  -9   5        0.69       -0.83      0.83 o
  -2  -9   5       29.76       30.44      1.38 o
  -1  -9   5      242.98      224.28      4.07 o
   0  -9   5      178.02      166.39      4.33 o
   1  -9   5      589.09      589.69      9.78 o
   2  -9   5       92.96       80.78      3.21 o
   3  -9   5       27.27       27.39      1.76 o
   4  -9   5        0.61        0.06      1.24 o
   5  -9   5       82.68       83.08      6.95 o
   6  -9   5       72.30       72.67      4.29 o
   7  -9   5        8.56        6.50      4.74 o
   8  -9   5        7.90        9.43      4.04 o
  -7  -8   5       28.04       29.64      2.35 o
  -6  -8   5       40.45       33.80      2.65 o
  -5  -8   5       13.09        9.04      1.78 o
  -4  -8   5        3.83        2.53      0.94 o
  -3  -8   5        0.03       -0.80      0.81 o
  -2  -8   5        7.69        7.17      0.86 o
  -1  -8   5      408.10      396.20      5.85 o
   0  -8   5        1.18        3.29      0.90 o
   1  -8   5       41.50       38.48      2.18 o
   2  -8   5      387.52      363.86      7.45 o
   3  -8   5        2.47        4.40      0.91 o
   4  -8   5        9.54        8.98      1.26 o
   5  -8   5       79.35       71.83      4.06 o
   6  -8   5      141.34      135.26      5.62 o
   7  -8   5        9.72        9.35      2.12 o
   8  -8   5       66.93       67.45      3.85 o
  -8  -7   5        0.02       -0.89      1.57 o
  -7  -7   5       14.00       12.64      1.77 o
  -6  -7   5        1.69        2.84      1.65 o
  -5  -7   5        7.06        5.99      1.15 o
  -4  -7   5       49.65       47.37      1.53 o
  -3  -7   5       61.74       58.55      1.65 o
  -2  -7   5       37.34       34.77      1.53 o
  -1  -7   5      665.59      643.36      8.42 o
   0  -7   5       75.14       77.76      1.95 o
   1  -7   5      271.49      295.60      5.47 o
   2  -7   5      128.50      120.75      2.27 o
   3  -7   5       38.87       41.43      1.42 o
   4  -7   5        0.30       -0.08      0.77 o
   5  -7   5       13.47       11.94      1.61 o
   6  -7   5       32.94       40.32      3.28 o
   7  -7   5       17.33       16.41      2.79 o
   8  -7   5       29.08       34.67      2.44 o
  -8  -6   5        1.66        2.58      1.64 o
  -7  -6   5       43.60       49.32      2.40 o
  -6  -6   5       42.24       31.84      2.32 o
  -5  -6   5       20.53       20.04      1.44 o
  -4  -6   5      402.11      408.31      5.18 o
  -3  -6   5     1125.72     1107.37     11.33 o
  -2  -6   5       68.86       75.78      1.61 o
  -1  -6   5       25.82       26.85      1.27 o
   0  -6   5       54.89       55.03      1.51 o
   1  -6   5      157.07      168.60      3.30 o
   2  -6   5        4.10        2.99      0.66 o
   3  -6   5      115.11      124.48      2.39 o
   4  -6   5        9.69        9.72      0.95 o
   5  -6   5        9.01       10.36      0.93 o
   6  -6   5       47.24       55.43      2.82 o
   7  -6   5        0.20       -0.70      2.35 o
   8  -6   5        0.38       -1.66      1.66 o
   9  -6   5        9.70        9.29      1.94 o
  -8  -5   5       17.43       19.95      2.55 o
  -7  -5   5        2.06        0.90      1.75 o
  -6  -5   5      534.47      515.70      7.70 o
  -5  -5   5      121.50      119.88      2.07 o
  -4  -5   5       13.15       12.66      0.78 o
  -3  -5   5       35.67       38.36      1.08 o
  -2  -5   5      609.45      619.88      6.04 o
  -1  -5   5      857.58      940.44      9.52 o
   0  -5   5      271.89      289.63      3.81 o
   1  -5   5        0.14        0.72      0.66 o
   2  -5   5      270.47      297.31      4.17 o
   3  -5   5     1095.70     1095.04     13.16 o
   4  -5   5      455.10      475.79      6.44 o
   5  -5   5        1.39        0.07      0.73 o
   6  -5   5        0.62       -0.76      1.06 o
   7  -5   5       34.35       33.04      2.38 o
   8  -5   5        0.26        2.47      1.42 o
   9  -5   5       38.26       35.92      3.03 o
  -9  -4   5        5.57        2.75      3.89 o
  -8  -4   5       17.13       23.36      3.23 o
  -7  -4   5       50.81       51.19      1.96 o
  -6  -4   5       12.83       15.60      1.12 o
  -5  -4   5      126.09      123.96      2.02 o
  -4  -4   5       20.62       20.45      0.99 o
  -3  -4   5       75.60       62.70      1.24 o
  -2  -4   5       55.66       57.26      1.14 o
  -1  -4   5     1418.48     1569.96     15.23 o
   0  -4   5      745.28      717.70      7.29 o
   1  -4   5     1082.40     1086.36     14.06 o
   2  -4   5      415.85      416.13      5.19 o
   3  -4   5       73.77       89.26      1.83 o
   4  -4   5       23.33       24.37      1.12 o
   5  -4   5      132.27      121.50      2.75 o
   6  -4   5        3.09        3.31      1.14 o
   7  -4   5       24.41       25.90      2.65 o
   8  -4   5        0.16       -0.24      2.20 o
   9  -4   5       32.20       34.59      2.40 o
  -9  -3   5        2.22       -0.83      3.74 o
  -8  -3   5       45.33       46.27      3.72 o
  -7  -3   5      224.07      222.31      6.00 o
  -6  -3   5       73.68       67.69      1.80 o
  -5  -3   5       70.14       64.12      1.61 o
  -4  -3   5        0.46       -0.03      0.46 o
  -3  -3   5      245.38      237.79      2.96 o
  -2  -3   5       20.12       24.50      0.74 o
  -1  -3   5      773.95      793.05      7.65 o
   0  -3   5      564.45      611.75      6.68 o
   1  -3   5      140.52      107.36      1.97 o
   2  -3   5        0.11        2.51      0.70 o
   3  -3   5      287.40      314.23      4.21 o
   4  -3   5       11.91       14.61      0.89 o
   5  -3   5      411.69      398.26      5.70 o
   6  -3   5       16.33       15.76      1.52 o
   7  -3   5      334.87      340.24      7.22 o
   8  -3   5       11.05        9.12      1.84 o
   9  -3   5        0.00       -0.20      1.51 o
  -9  -2   5        0.46        6.33      4.41 o
  -8  -2   5        0.08       -2.10      2.10 o
  -7  -2   5        1.34        3.96      1.13 o
  -6  -2   5       17.55       17.32      1.42 o
  -5  -2   5      114.22       99.64      1.82 o
  -4  -2   5      142.64      136.37      2.00 o
  -3  -2   5      181.99      202.28      2.43 o
  -2  -2   5        2.95        5.09      0.48 o
  -1  -2   5      588.63      570.46      6.30 o
   0  -2   5       62.25       62.18      1.46 o
   1  -2   5      268.32      256.35      3.29 o
   2  -2   5      452.77      511.71      6.63 o
   3  -2   5       13.50       14.22      0.83 o
   4  -2   5       94.27       96.73      1.99 o
   5  -2   5      122.31      116.29      3.27 o
   6  -2   5       53.75       60.86      1.99 o
   7  -2   5       18.72       17.91      1.90 o
   8  -2   5       37.75       37.56      2.78 o
   9  -2   5        2.50        2.88      1.78 o
  -9  -1   5        1.49        3.62      3.87 o
  -8  -1   5        0.16       -2.67      2.67 o
  -7  -1   5      159.20      159.47      3.81 o
  -6  -1   5       55.46       48.68      1.78 o
  -5  -1   5       26.19       28.64      1.77 o
  -4  -1   5       16.31       16.91      0.69 o
  -3  -1   5      791.58      854.01      8.14 o
  -2  -1   5      633.73      634.83      6.61 o
  -1  -1   5       19.84       26.48      0.84 o
   0  -1   5       73.66       69.80      1.48 o
   1  -1   5        6.65        6.37      0.65 o
   2  -1   5      545.34      514.40      6.23 o
   3  -1   5       55.83       67.80      1.63 o
   4  -1   5      175.44      168.14      2.81 o
   5  -1   5      229.99      225.58      3.77 o
   6  -1   5       67.54       58.40      2.11 o
   7  -1   5      185.81      187.23      4.97 o
   8  -1   5       80.09       79.05      3.91 o
   9  -1   5        7.70       10.06      2.16 o
  -9   0   5        3.60       -2.38      3.29 o
  -8   0   5        4.82        7.43      2.56 o
  -7   0   5       10.29       12.49      1.75 o
  -6   0   5       24.42       24.29      1.14 o
  -5   0   5       39.02       46.67      1.51 o
  -4   0   5     1485.25     1551.02     19.61 o
  -3   0   5      149.77      158.92      2.06 o
  -2   0   5     2086.02     2178.15     23.31 o
  -1   0   5       65.61       64.14      1.31 o
   0   0   5       35.43       33.58      1.12 o
   1   0   5        7.49        7.83      0.79 o
   2   0   5      187.50      202.80      3.25 o
   3   0   5       49.20       64.03      1.72 o
   4   0   5      318.27      337.28      4.96 o
   5   0   5       76.71       69.87      1.99 o
   6   0   5      144.37      135.61      3.93 o
   7   0   5       49.26       53.15      3.88 o
   8   0   5       73.15       86.17      4.96 o
   9   0   5        3.07        1.53      1.95 o
  -9   1   5        0.03        4.41      3.87 o
  -8   1   5        1.81        3.85      2.83 o
  -7   1   5       48.17       41.97      4.15 o
  -6   1   5       34.58       40.11      2.12 o
  -5   1   5        4.58        4.95      1.81 o
  -4   1   5       80.92       76.12      2.17 o
  -3   1   5      179.80      190.32      2.78 o
  -2   1   5      757.92      754.97      8.15 o
  -1   1   5      706.17      689.32      8.03 o
   0   1   5      119.96      104.31      2.21 o
   1   1   5       29.01       26.12      1.25 o
   2   1   5      767.00      808.07     11.78 o
   3   1   5     1329.46     1438.00     19.05 o
   4   1   5      268.46      275.32      4.34 o
   5   1   5       10.24       11.25      1.09 o
   6   1   5      112.83      115.31      3.64 o
   7   1   5        0.07        0.03      2.51 o
   8   1   5       25.40       24.80      3.26 o
   9   1   5       25.35       27.17      3.52 o
  -9   2   5        0.01       -0.72      3.58 o
  -8   2   5        1.92        2.66      5.32 o
  -7   2   5        0.71        1.75      2.25 o
  -6   2   5       90.46       94.23      7.14 o
  -5   2   5        7.62        8.11      1.59 o
  -4   2   5      315.88      297.86      6.94 o
  -3   2   5      937.71      953.61     12.24 o
  -2   2   5       88.53       82.97      1.70 o
  -1   2   5       86.93       83.75      1.86 o
   0   2   5      513.58      565.54      7.34 o
   1   2   5       10.62        7.49      1.00 o
   2   2   5      285.97      316.13      5.45 o
   3   2   5      166.00      150.20      3.29 o
   4   2   5       19.34       23.87      1.36 o
   5   2   5      110.49      110.07      2.81 o
   6   2   5       12.65       11.49      1.69 o
   7   2   5        8.61        8.69      2.39 o
   8   2   5       27.83       23.23      3.30 o
  -8   3   5        5.12        3.31      3.89 o
  -7   3   5        4.67        4.53      2.67 o
  -6   3   5       70.46       71.06      2.34 o
  -5   3   5       25.06       24.73      2.29 o
  -4   3   5      118.56      124.20      2.36 o
  -3   3   5      407.75      417.16      5.97 o
  -2   3   5      389.61      393.46      8.56 o
  -1   3   5       51.49       47.78      2.17 o
   0   3   5        4.82        9.16      1.03 o
   1   3   5       70.44       75.36      2.24 o
   2   3   5        2.77        1.97      0.96 o
   3   3   5       69.57       65.27      2.19 o
   4   3   5      131.12      110.92      2.88 o
   5   3   5      105.28       96.78      2.91 o
   6   3   5        2.26        0.48      3.07 o
   7   3   5        0.55       -1.51      1.82 o
   8   3   5        2.50       -0.75      2.04 o
  -8   4   5       10.24        9.83      4.99 o
  -7   4   5       22.86       21.71      1.38 o
  -6   4   5       53.93       59.63      2.35 o
  -5   4   5      203.51      190.83      7.70 o
  -4   4   5      161.20      159.91      3.24 o
  -3   4   5       69.04       74.06      1.88 o
  -2   4   5      144.93      137.33      3.22 o
  -1   4   5      348.83      417.32      9.81 o
   0   4   5       35.34       35.41      1.74 o
   1   4   5       91.53       81.25      2.48 o
   2   4   5        6.99        7.62      1.36 o
   3   4   5       32.73       31.81      1.73 o
   4   4   5      294.83      283.63      5.35 o
   5   4   5        0.69        0.95      1.06 o
   6   4   5        2.45        1.60      2.11 o
   7   4   5       15.00       20.20      3.28 o
   8   4   5        1.36       -0.42      1.87 o
  -8   5   5       11.44       12.79      3.64 o
  -7   5   5       15.41       10.48      2.88 o
  -6   5   5        1.22        0.74      1.47 o
  -5   5   5      158.09      159.76      6.11 o
  -4   5   5       70.44       69.86      3.15 o
  -3   5   5        0.34        1.18      0.86 o
  -2   5   5        0.08       -0.07      0.82 o
  -1   5   5       58.19       79.27      3.75 o
   0   5   5       31.91       32.49      2.00 o
   1   5   5      452.92      457.84      8.75 o
   2   5   5        4.00        4.51      1.40 o
   3   5   5       82.45       73.48      3.00 o
   4   5   5       89.12       86.77      3.18 o
   5   5   5       18.39       17.59      4.35 o
   6   5   5        6.22        7.81      2.66 o
   7   5   5        1.45        1.24      2.28 o
  -8   6   5        1.09        1.12      1.55 o
  -7   6   5        2.32        3.03      2.21 o
  -6   6   5        3.87        2.33      2.61 o
  -5   6   5       72.75       66.37      2.23 o
  -4   6   5        6.89        4.05      1.25 o
  -3   6   5      103.85      104.82      2.48 o
  -2   6   5        4.35        4.42      0.97 o
  -1   6   5       35.85       40.34      1.75 o
   0   6   5       22.18       20.74      1.84 o
   1   6   5      461.95      413.27      8.32 o
   2   6   5      375.11      387.37      8.84 o
   3   6   5       59.69       61.59      3.78 o
   4   6   5       15.71       17.22      3.07 o
   5   6   5        9.46        8.82      2.22 o
   6   6   5        0.03       -2.14      2.14 o
   7   6   5       19.47       20.88      3.00 o
  -7   7   5        2.54        2.57      2.08 o
  -6   7   5        1.71        1.92      1.88 o
  -5   7   5       27.66       24.26      1.60 o
  -4   7   5       12.80       11.97      1.81 o
  -3   7   5        2.01        2.08      1.64 o
  -2   7   5        0.77        1.00      1.14 o
  -1   7   5        3.23        2.01      1.22 o
   0   7   5       10.55       13.19      1.65 o
   1   7   5       22.21       22.22      2.19 o
   2   7   5        5.42        5.85      1.80 o
   3   7   5       26.19       28.17      2.32 o
   4   7   5        0.10        0.67      1.41 o
   5   7   5       14.64       15.47      3.33 o
   6   7   5        0.07        1.01      2.49 o
   7   7   5        2.28        0.54      3.99 o
  -7   8   5        0.04       -0.32      2.11 o
  -6   8   5        2.31        2.83      2.24 o
  -5   8   5        7.10        6.75      1.69 o
  -4   8   5       19.08       18.55      2.19 o
  -3   8   5        0.57        0.98      1.56 o
  -2   8   5        3.40        2.79      1.57 o
  -1   8   5        3.72        1.60      1.33 o
   0   8   5        0.03        1.32      1.40 o
   1   8   5       47.68       45.18      3.20 o
   2   8   5      243.30      228.09      6.06 o
   3   8   5        0.00        1.67      1.51 o
   4   8   5       14.17       10.10      2.56 o
   5   8   5        0.97       -2.51      2.51 o
   6   8   5        0.18       -2.05      2.08 o
  -6   9   5        0.00        0.55      2.80 o
  -5   9   5        2.38        2.75      1.80 o
  -4   9   5       10.12        9.30      1.87 o
  -3   9   5        0.39       -1.55      1.55 o
  -2   9   5       17.07       14.85      2.13 o
  -1   9   5       43.71       49.53      2.52 o
   0   9   5       13.57       14.02      1.87 o
   1   9   5       14.27       16.08      2.10 o
   2   9   5       70.66       80.59      3.80 o
   3   9   5       29.30       32.50      3.30 o
   4   9   5       27.54       31.19      3.47 o
   5   9   5        3.07        0.78      2.92 o
  -5  10   5        2.99        1.76      1.99 o
  -4  10   5        2.89        4.52      2.05 o
  -3  10   5        0.00        0.17      1.48 o
  -2  10   5        7.59       11.09      2.01 o
  -1  10   5        0.01        2.04      1.87 o
   0  10   5        4.00        7.48      1.87 o
   1  10   5       15.95       16.04      2.15 o
   2  10   5        8.24        4.83      1.99 o
   3  10   5        8.21       11.47      2.54 o
   4  10   5       17.06       23.26      3.49 o
  -4  11   5        0.31        1.24      2.38 o
  -3  11   5        2.05        1.30      2.17 o
  -2  11   5        2.97       -0.69      1.75 o
  -1  11   5        5.39        2.48      1.71 o
   0  11   5        0.76       -0.50      2.17 o
   1  11   5        0.45        2.11      1.64 o
   2  11   5        1.51        2.84      2.22 o
   3  11   5        4.53        8.71      2.80 o
  -2  12   5        0.65        1.06      2.37 o
  -1  12   5        0.79        0.32      2.02 o
   0  12   5        4.46        2.87      2.96 o
  -2 -14   6       32.71       39.58      5.38 o
  -1 -14   6       35.52       43.24      3.20 o
   0 -14   6       35.37       38.01      4.06 o
   1 -14   6        1.26        2.51      2.53 o
   2 -14   6       31.71       31.92      4.33 o
   3 -14   6        3.29        4.49      3.06 o
  -4 -13   6        5.29        7.77      2.51 o
  -3 -13   6        0.47        2.01      2.03 o
  -2 -13   6        0.62       -0.88      1.49 o
  -1 -13   6       72.62       91.56      3.90 o
   0 -13   6        6.69        4.63      1.86 o
   1 -13   6        2.80        1.62      1.97 o
   2 -13   6        6.66        8.88      2.68 o
   3 -13   6       11.01       10.06      3.97 o
   4 -13   6        0.50       -1.34      2.43 o
   5 -13   6       33.59       36.50      4.64 o
  -5 -12   6        3.24        2.31      2.24 o
  -4 -12   6       25.76       28.13      2.93 o
  -3 -12   6       26.15       33.23      2.66 o
  -2 -12   6       34.90       27.79      2.17 o
  -1 -12   6       68.24       62.08      2.69 o
   0 -12   6       12.05       14.39      1.67 o
   1 -12   6        1.22        1.41      1.69 o
   2 -12   6        0.45        0.46      2.27 o
   3 -12   6        0.87        2.76      2.37 o
   4 -12   6        6.58        4.16      2.68 o
   5 -12   6        1.08        1.70      2.54 o
   6 -12   6       28.62       39.15      4.00 o
  -6 -11   6       10.24       21.38      5.17 o
  -5 -11   6        0.43       -1.44      1.76 o
  -4 -11   6        0.53        0.21      1.69 o
  -3 -11   6        1.35        0.46      1.44 o
  -2 -11   6       73.39       74.91      3.65 o
  -1 -11   6       76.89       70.61      2.66 o
   0 -11   6       22.41       23.00      1.71 o
   1 -11   6        4.76        4.10      1.91 o
   2 -11   6        0.38       -0.10      1.45 o
   3 -11   6       22.38       28.73      2.86 o
   4 -11   6       33.13       29.12      3.52 o
   5 -11   6       12.32        9.20      4.56 o
   6 -11   6       22.36       22.12      3.13 o
  -6 -10   6       37.09       37.46      3.10 o
  -5 -10   6        0.56        5.85      1.88 o
  -4 -10   6       74.80       76.32      3.64 o
  -3 -10   6      149.81      144.62      3.42 o
  -2 -10   6        2.71        3.54      1.07 o
  -1 -10   6        0.29        0.66      0.98 o
   0 -10   6        0.82        0.26      0.88 o
   1 -10   6       67.69       62.09      2.36 o
   2 -10   6        0.03        1.40      1.38 o
   3 -10   6        0.47        0.31      1.43 o
   4 -10   6        0.66        3.17      2.40 o
   5 -10   6       98.06       97.46      5.35 o
   6 -10   6       58.80       60.24      4.30 o
   7 -10   6        0.09        0.35      2.17 o
  -7  -9   6       46.23       41.97      3.47 o
  -6  -9   6       25.31       24.23      2.83 o
  -5  -9   6       50.76       49.74      3.05 o
  -4  -9   6       24.23       22.08      1.96 o
  -3  -9   6       24.41       25.69      1.53 o
  -2  -9   6       46.69       48.55      2.12 o
  -1  -9   6       11.26        8.79      1.53 o
   0  -9   6       32.74       39.96      1.67 o
   1  -9   6        1.05        0.87      1.00 o
   2  -9   6      120.34      122.38      4.04 o
   3  -9   6       65.80       68.69      2.48 o
   4  -9   6       62.49       65.57      3.77 o
   5  -9   6       10.27       10.13      2.46 o
   6  -9   6        1.81        5.77      2.24 o
   7  -9   6       13.49       12.70      2.52 o
  -7  -8   6        5.15        5.31      1.91 o
  -6  -8   6        0.85        0.95      1.60 o
  -5  -8   6       87.05       89.39      3.64 o
  -4  -8   6        0.90        0.43      0.92 o
  -3  -8   6        1.45        2.63      0.87 o
  -2  -8   6       41.16       46.58      1.56 o
  -1  -8   6      370.72      381.16      5.71 o
   0  -8   6      213.57      219.82      4.65 o
   1  -8   6      295.05      308.47      6.00 o
   2  -8   6       79.47       77.37      2.31 o
   3  -8   6      112.94      112.16      2.52 o
   4  -8   6       25.64       28.68      1.80 o
   5  -8   6       51.86       48.85      5.31 o
   6  -8   6       17.17       15.00      2.49 o
   7  -8   6       42.62       40.09      8.77 o
   8  -8   6        1.74        1.39      2.03 o
  -8  -7   6        3.72        5.21      1.82 o
  -7  -7   6       16.52       17.20      2.17 o
  -6  -7   6       60.96       58.26      2.99 o
  -5  -7   6       91.17       93.91      2.94 o
  -4  -7   6       48.92       50.29      1.84 o
  -3  -7   6      149.01      152.38      2.72 o
  -2  -7   6       90.38       93.74      2.10 o
  -1  -7   6       81.45       81.03      2.23 o
   0  -7   6        0.24       -0.51      0.60 o
   1  -7   6      171.40      148.90      3.63 o
   2  -7   6        0.59       -0.17      0.82 o
   3  -7   6       34.24       36.16      1.50 o
   4  -7   6        5.29        3.88      0.96 o
   5  -7   6      268.71      258.78      6.56 o
   6  -7   6      121.49      127.79      4.37 o
   7  -7   6        5.93        5.87      1.71 o
   8  -7   6       33.26       23.67      2.37 o
  -8  -6   6        5.40        6.81      1.85 o
  -7  -6   6       13.66       12.04      1.65 o
  -6  -6   6        0.50       -1.07      1.26 o
  -5  -6   6       74.17       69.78      2.47 o
  -4  -6   6      137.19      143.56      2.83 o
  -3  -6   6        4.55        5.93      0.82 o
  -2  -6   6      325.08      353.70      4.55 o
  -1  -6   6       84.76       86.09      2.16 o
   0  -6   6       61.94       51.28      1.52 o
   1  -6   6       29.09       24.04      3.01 o
   2  -6   6     1055.78     1099.62     14.57 o
   3  -6   6        3.53        5.37      0.91 o
   4  -6   6      205.42      216.24      3.57 o
   5  -6   6      138.04      137.05      3.44 o
   6  -6   6       54.61       50.19      2.78 o
   7  -6   6        2.14        1.14      1.53 o
   8  -6   6       37.80       37.09      2.67 o
  -8  -5   6       24.72       31.62      3.69 o
  -7  -5   6       63.82       58.61      3.13 o
  -6  -5   6       16.22       20.38      1.51 o
  -5  -5   6       79.34       75.18      2.05 o
  -4  -5   6      891.54      900.58     10.32 o
  -3  -5   6      198.52      200.46      3.16 o
  -2  -5   6      478.91      466.41      5.03 o
  -1  -5   6        3.76        4.07      0.56 o
   0  -5   6       89.53      101.21      2.74 o
   1  -5   6      212.58      203.86      3.75 o
   2  -5   6     1315.26     1304.90     18.62 o
   3  -5   6      633.31      646.35      7.86 o
   4  -5   6        0.01        1.85      0.73 o
   5  -5   6      105.02       99.17      2.28 o
   6  -5   6       53.51       52.88      2.81 o
   7  -5   6        1.37       -0.11      1.48 o
   8  -5   6       27.71       27.47      2.43 o
   9  -5   6        4.31        9.95      2.72 o
  -8  -4   6        1.57       -0.48      2.16 o
  -7  -4   6        1.57        2.15      1.78 o
  -6  -4   6      304.38      317.13      6.27 o
  -5  -4   6       18.32       17.84      1.06 o
  -4  -4   6      396.25      408.02      5.00 o
  -3  -4   6      106.68      109.10      1.97 o
  -2  -4   6        0.02        0.74      0.47 o
  -1  -4   6      789.06      778.00      7.67 o
   0  -4   6     2582.02     2666.20     30.25 o
   1  -4   6       79.92       84.77      2.45 o
   2  -4   6      901.92      886.51     11.70 o
   3  -4   6     1463.03     1559.08     18.19 o
   4  -4   6        7.78        7.80      0.84 o
   5  -4   6       25.32       25.02      1.41 o
   6  -4   6        0.52       -1.46      1.46 o
   7  -4   6        2.26        3.43      1.60 o
   8  -4   6       36.63       34.32      2.64 o
   9  -4   6       28.44       31.25      2.69 o
  -9  -3   6        0.01        3.58      4.41 o
  -8  -3   6       12.73        8.33      2.40 o
  -7  -3   6       59.00       61.70      3.21 o
  -6  -3   6        2.14        2.48      1.01 o
  -5  -3   6        9.71       13.18      0.85 o
  -4  -3   6       33.52       27.49      0.93 o
  -3  -3   6        2.33        3.17      0.52 o
  -2  -3   6       43.54       42.87      1.04 o
  -1  -3   6      236.61      250.24      3.54 o
   0  -3   6       61.00       55.03      1.33 o
   1  -3   6     2286.63     2362.18     29.24 o
   2  -3   6      594.61      567.26      7.31 o
   3  -3   6     1121.98     1169.42     13.14 o
   4  -3   6        3.52        3.46      0.73 o
   5  -3   6      109.80      116.46      2.47 o
   6  -3   6       35.96       36.37      2.32 o
   7  -3   6        0.00        2.83      1.50 o
   8  -3   6       28.31       28.04      3.46 o
   9  -3   6       47.74       57.42      3.43 o
  -9  -2   6        0.53        0.95      4.22 o
  -8  -2   6       21.58       19.32      2.60 o
  -7  -2   6        1.16        2.25      1.37 o
  -6  -2   6       55.41       58.35      2.73 o
  -5  -2   6        5.46        4.54      0.60 o
  -4  -2   6       14.38       10.35      0.70 o
  -3  -2   6      270.13      280.36      3.40 o
  -2  -2   6       23.63       36.21      1.02 o
  -1  -2   6     1524.48     1474.76     15.26 o
   0  -2   6     1008.37     1072.40     12.00 o
   1  -2   6       35.78       36.08      1.38 o
   2  -2   6      457.78      471.65      6.87 o
   3  -2   6      144.41      135.49      2.47 o
   4  -2   6       37.05       36.09      1.59 o
   5  -2   6      156.30      157.33      2.96 o
   6  -2   6        0.69        2.03      1.40 o
   7  -2   6       20.02       21.91      2.08 o
   8  -2   6        9.49       12.65      2.14 o
   9  -2   6       32.05       37.26      4.22 o
  -9  -1   6       12.14       10.82      4.63 o
  -8  -1   6       40.29       40.57      2.98 o
  -7  -1   6        7.16        7.25      1.51 o
  -6  -1   6        7.10        8.55      1.40 o
  -5  -1   6       39.70       38.88      1.54 o
  -4  -1   6      430.54      439.31      4.90 o
  -3  -1   6       24.60       25.25      0.94 o
  -2  -1   6      838.25      898.54     10.22 o
  -1  -1   6      363.53      405.95      5.12 o
   0  -1   6      174.86      170.46      2.69 o
   1  -1   6      581.47      505.05      7.17 o
   2  -1   6      642.87      672.12      9.27 o
   3  -1   6       86.89      109.17      2.26 o
   4  -1   6        6.16        5.97      0.87 o
   5  -1   6      531.59      536.00      8.34 o
   6  -1   6      350.60      342.60      7.31 o
   7  -1   6       69.94       64.40      3.53 o
   8  -1   6        3.59        3.49      1.93 o
   9  -1   6       28.84       32.55      3.11 o
  -9   0   6       10.37       12.00      4.86 o
  -8   0   6       15.44       14.92      3.07 o
  -7   0   6       69.32       61.44      2.12 o
  -6   0   6        4.24        6.09      1.50 o
  -5   0   6        3.66        3.97      0.83 o
  -4   0   6       80.17       90.27      1.63 o
  -3   0   6        0.01       -0.10      0.45 o
  -2   0   6      136.75      134.12      3.27 o
  -1   0   6      725.09      727.57      8.52 o
   0   0   6        7.30       10.32      0.86 o
   1   0   6       40.58       37.53      1.42 o
   2   0   6       13.70       15.94      1.23 o
   3   0   6     1386.55     1396.04     19.68 o
   4   0   6       34.54       37.03      1.64 o
   5   0   6       14.81       17.69      1.53 o
   6   0   6      106.36      109.59      4.20 o
   7   0   6       51.10       56.62      4.15 o
   8   0   6        2.88        3.84      1.93 o
   9   0   6        6.97        5.43      2.25 o
  -9   1   6        0.79       -3.17      3.62 o
  -8   1   6       17.44       19.98      3.39 o
  -7   1   6       22.94       17.66      2.62 o
  -6   1   6        6.66        7.07      1.18 o
  -5   1   6        4.36        2.81      1.02 o
  -4   1   6       31.98       29.54      1.05 o
  -3   1   6      481.17      480.14      7.61 o
  -2   1   6       25.10       19.20      0.92 o
  -1   1   6      393.67      400.20      5.48 o
   0   1   6      317.76      365.57      5.17 o
   1   1   6      174.15      147.09      3.21 o
   2   1   6      798.24      843.84     12.48 o
   3   1   6      150.91      166.95      3.66 o
   4   1   6        2.69        0.87      0.94 o
   5   1   6       42.35       42.81      2.05 o
   6   1   6        2.86        1.39      1.45 o
   7   1   6       19.04       24.39      3.17 o
   8   1   6        6.98        4.20      3.46 o
  -8   2   6       23.61       28.88      5.50 o
  -7   2   6        5.91        7.35      5.15 o
  -6   2   6        5.17       11.94      2.93 o
  -5   2   6        6.51        6.81      1.22 o
  -4   2   6        5.28        3.47      0.68 o
  -3   2   6      218.34      208.45      3.65 o
  -2   2   6       94.52      125.90      3.36 o
  -1   2   6       22.93       24.03      1.07 o
   0   2   6      396.44      421.44      7.92 o
   1   2   6       24.82       23.76      1.43 o
   2   2   6      473.78      502.58      8.12 o
   3   2   6       93.35      106.47      2.89 o
   4   2   6       16.80       11.36      1.33 o
   5   2   6       19.42       23.65      1.73 o
   6   2   6       13.33        5.25      2.30 o
   7   2   6       17.47       21.38      3.29 o
   8   2   6       14.30       10.25      2.96 o
  -8   3   6        0.15        0.32      2.85 o
  -7   3   6       14.51       11.27      3.07 o
  -6   3   6        4.84        3.53      1.40 o
  -5   3   6      106.59       96.74      3.76 o
  -4   3   6      152.77      137.12      2.76 o
  -3   3   6      112.89      110.29      2.95 o
  -2   3   6      262.88      291.46      4.84 o
  -1   3   6      217.93      217.73      3.98 o
   0   3   6       23.15       25.49      1.39 o
   1   3   6        2.14        2.70      0.99 o
   2   3   6      204.01      193.52      4.14 o
   3   3   6        8.03        7.70      1.56 o
   4   3   6       57.82       56.58      2.44 o
   5   3   6       41.35       51.46      3.17 o
   6   3   6       49.51       45.52      4.12 o
   7   3   6        1.40       -0.56      2.00 o
   8   3   6       30.93       35.18      4.24 o
  -8   4   6        0.09       -0.14      3.24 o
  -7   4   6       11.23       12.48      1.71 o
  -6   4   6        1.17       -0.46      1.12 o
  -5   4   6      225.56      219.00      6.31 o
  -4   4   6     1210.83     1135.89     19.24 o
  -3   4   6      365.05      358.97      5.30 o
  -2   4   6        0.96       -0.12      1.10 o
  -1   4   6       72.91       77.65      2.50 o
   0   4   6      231.15      243.09      6.45 o
   1   4   6        5.86        4.94      1.22 o
   2   4   6       90.58       86.23      2.87 o
   3   4   6      194.72      193.72      4.33 o
   4   4   6       11.49       12.45      1.46 o
   5   4   6       71.84       74.72      3.00 o
   6   4   6        4.91        3.97      2.75 o
   7   4   6        1.36       -1.13      2.23 o
   8   4   6       18.72       17.53      3.59 o
  -8   5   6        0.15        1.55      1.31 o
  -7   5   6       20.78       18.74      4.31 o
  -6   5   6       30.26       28.80      2.53 o
  -5   5   6       21.07       21.61      1.23 o
  -4   5   6       36.69       48.75      3.00 o
  -3   5   6      188.38      188.69      3.54 o
  -2   5   6       22.93       20.54      1.47 o
  -1   5   6        0.09       -0.42      1.11 o
   0   5   6        4.35        4.61      1.36 o
   1   5   6       13.45       14.27      1.77 o
   2   5   6      556.26      567.90     10.68 o
   3   5   6     1041.38     1036.48     17.63 o
   4   5   6       21.00       21.68      2.03 o
   5   5   6        0.13        0.54      1.49 o
   6   5   6       29.77       31.68      4.07 o
   7   5   6        4.03        4.94      2.97 o
  -7   6   6        0.14        0.52      1.69 o
  -6   6   6       14.20       18.96      2.42 o
  -5   6   6       13.12       13.60      1.24 o
  -4   6   6       17.74       22.07      1.70 o
  -3   6   6       37.82       32.15      2.74 o
  -2   6   6       11.45       12.78      1.33 o
  -1   6   6       26.26       27.78      1.94 o
   0   6   6      114.84      120.74      3.92 o
   1   6   6        0.00       -1.39      1.39 o
   2   6   6       76.59       75.67      3.33 o
   3   6   6        0.09        0.22      1.61 o
   4   6   6        0.04        0.98      1.43 o
   5   6   6        0.23       -1.66      3.67 o
   6   6   6        2.60        6.88      2.89 o
   7   6   6        0.06       -2.27      2.50 o
  -7   7   6        2.28        4.04      2.23 o
  -6   7   6        2.98        4.58      2.28 o
  -5   7   6        0.68        2.88      1.42 o
  -4   7   6       25.72       19.42      2.44 o
  -3   7   6       23.65       20.44      3.13 o
  -2   7   6        0.17       -1.22      1.22 o
  -1   7   6        4.17        5.18      1.63 o
   0   7   6       83.03       82.37      3.44 o
   1   7   6       59.37       58.82      3.53 o
   2   7   6      289.05      273.04      6.71 o
   3   7   6       42.99       48.49      2.88 o
   4   7   6        3.89        3.03      2.34 o
   5   7   6        0.20       -2.55      2.55 o
   6   7   6       11.87        8.78      3.17 o
  -6   8   6        0.05        1.19      2.26 o
  -5   8   6        6.24        7.17      1.91 o
  -4   8   6       25.34       24.57      2.27 o
  -3   8   6        9.00        7.92      2.09 o
  -2   8   6        2.91        2.03      1.64 o
  -1   8   6        0.62        0.77      1.46 o
   0   8   6       39.57       39.11      2.70 o
   1   8   6       10.76       17.58      2.24 o
   2   8   6       82.11       88.15      3.81 o
   3   8   6        0.61        0.38      1.59 o
   4   8   6        0.90        0.84      2.09 o
   5   8   6        0.65       -2.83      4.20 o
  -5   9   6        2.43        4.14      2.21 o
  -4   9   6        9.42       11.92      2.26 o
  -3   9   6        0.00        0.41      1.56 o
  -2   9   6        2.42        2.79      1.82 o
  -1   9   6       48.86       36.76      2.90 o
   0   9   6       85.48       81.14      3.82 o
   1   9   6       45.11       53.39      4.33 o
   2   9   6        0.08        2.76      1.82 o
   3   9   6        5.40        4.50      2.38 o
   4   9   6        5.60        3.36      3.51 o
  -4  10   6        0.29        0.98      1.94 o
  -3  10   6        0.56       -1.73      1.73 o
  -2  10   6       10.38       16.46      2.39 o
  -1  10   6        9.15        7.20      2.11 o
   0  10   6        0.01       -1.75      1.94 o
   1  10   6       17.20       24.57      2.67 o
   2  10   6       10.16       14.26      2.37 o
   3  10   6        1.47        3.97      2.51 o
  -3  11   6        1.08       -0.48      2.43 o
  -2  11   6        9.38       14.91      3.41 o
  -1  11   6       10.55       14.48      2.51 o
   0  11   6        3.37        3.27      2.14 o
   1  11   6        3.07        0.51      2.33 o
   2  11   6        1.23        2.44      2.26 o
  -2 -14   7       13.53       13.09      2.90 o
  -1 -14   7        0.36        1.57      2.05 o
   0 -14   7       13.89       14.70      2.71 o
   1 -14   7       32.14       44.47      4.92 o
   2 -14   7        0.43       -0.97      2.70 o
   3 -14   7       11.47       13.31      3.72 o
  -4 -13   7        1.16       -0.67      3.24 o
  -3 -13   7        0.45       -0.77      2.08 o
  -2 -13   7       11.69       13.50      2.56 o
  -1 -13   7       33.31       35.78      2.79 o
   0 -13   7        0.50        3.53      1.98 o
   1 -13   7       65.34       75.30      5.14 o
   2 -13   7        0.47        2.04      2.22 o
   3 -13   7       16.69       13.23      4.54 o
   4 -13   7       33.96       32.56      4.15 o
  -5 -12   7        3.71        4.27      3.13 o
  -4 -12   7       13.87        8.51      2.72 o
  -3 -12   7       11.03       13.71      2.11 o
  -2 -12   7       40.05       34.97      2.26 o
  -1 -12   7       14.26       18.71      1.79 o
   0 -12   7        0.73        0.83      1.73 o
   1 -12   7       52.87       56.48      4.18 o
   2 -12   7       14.25       15.37      2.28 o
   3 -12   7        9.96        5.99      2.79 o
   4 -12   7        5.50        5.77      2.94 o
   5 -12   7       36.83       31.77      3.85 o
  -5 -11   7        0.20        0.62      1.99 o
  -4 -11   7        5.01        8.75      1.98 o
  -3 -11   7       62.72       59.69      2.94 o
  -2 -11   7      161.26      184.69      4.08 o
  -1 -11   7       32.48       28.94      2.44 o
   0 -11   7        0.54        0.59      1.07 o
   1 -11   7        0.90       -1.00      1.80 o
   2 -11   7       56.53       53.91      3.09 o
   3 -11   7       40.58       47.75      3.47 o
   4 -11   7        0.12        2.79      2.45 o
   5 -11   7        2.32        3.70      2.51 o
   6 -11   7        2.92        0.01      3.10 o
  -6 -10   7        3.76        3.56      2.43 o
  -5 -10   7        6.21        3.42      1.90 o
  -4 -10   7       12.72       16.99      2.20 o
  -3 -10   7       13.48       18.66      1.53 o
  -2 -10   7       77.95       74.35      2.48 o
  -1 -10   7       17.60       14.99      1.46 o
   0 -10   7        0.62        0.58      0.96 o
   1 -10   7        1.85        1.53      1.39 o
   2 -10   7       15.90       17.06      2.04 o
   3 -10   7        0.60        1.29      1.43 o
   4 -10   7      176.21      181.89     10.04 o
   5 -10   7       65.94       73.61      4.80 o
   6 -10   7        1.60        3.40      2.46 o
   7 -10   7       13.17       16.90      5.67 o
  -7  -9   7       19.50       21.42      2.70 o
  -6  -9   7        5.37        3.33      2.36 o
  -5  -9   7       38.42       39.12      2.87 o
  -4  -9   7       76.94       75.01      3.41 o
  -3  -9   7        2.59        2.49      1.02 o
  -2  -9   7       17.54       17.08      1.35 o
  -1  -9   7        0.04       -0.86      0.86 o
   0  -9   7      116.43      127.54      3.05 o
   1  -9   7       18.18       16.55      2.42 o
   2  -9   7       26.20       26.83      2.21 o
   3  -9   7       10.15        8.93      1.67 o
   4  -9   7       45.48       40.57      4.78 o
   5  -9   7       86.74       83.65      4.85 o
   6  -9   7        0.00       -0.44      1.87 o
   7  -9   7       48.92       42.23      3.75 o
  -7  -8   7        6.53        4.28      2.22 o
  -6  -8   7       55.86       60.58      3.27 o
  -5  -8   7       11.38       11.10      1.90 o
  -4  -8   7      126.51      125.30      3.27 o
  -3  -8   7        0.15       -0.18      0.90 o
  -2  -8   7       44.91       46.02      1.88 o
  -1  -8   7        4.73        7.23      1.04 o
   0  -8   7        4.25        4.52      1.04 o
   1  -8   7        0.77        1.19      1.10 o
   2  -8   7       16.94       19.92      1.56 o
   3  -8   7      137.27      126.96      3.41 o
   4  -8   7       13.40       11.71      1.86 o
   5  -8   7       85.83       86.44      5.95 o
   6  -8   7        0.16        0.89      1.94 o
   7  -8   7        5.24        7.02      2.36 o
   8  -8   7       18.51       18.25      7.46 o
  -7  -7   7        4.28        4.13      2.08 o
  -6  -7   7       30.30       31.74      2.93 o
  -5  -7   7        0.87       -0.04      1.19 o
  -4  -7   7      216.63      212.78      4.20 o
  -3  -7   7        0.29       -0.38      0.78 o
  -2  -7   7        0.01       -0.63      0.76 o
  -1  -7   7        8.65       12.86      1.45 o
   0  -7   7       27.77       28.02      1.24 o
   1  -7   7       78.71       81.32      2.99 o
   2  -7   7      232.93      221.17      5.40 o
   3  -7   7      250.61      232.61      4.84 o
   4  -7   7        0.05        0.01      1.26 o
   5  -7   7        0.45       -0.96      1.84 o
   6  -7   7        0.45        0.29      1.44 o
   7  -7   7        4.66        2.98      1.73 o
   8  -7   7        8.94       10.11      2.53 o
  -8  -6   7        4.76        6.01      2.06 o
  -7  -6   7        0.23       -0.33      1.75 o
  -6  -6   7       39.03       41.12      2.87 o
  -5  -6   7       10.96       15.04      1.44 o
  -4  -6   7       76.11       81.68      2.09 o
  -3  -6   7      504.21      498.46      6.11 o
  -2  -6   7       86.23       97.01      2.73 o
  -1  -6   7       69.90       65.82      1.74 o
   0  -6   7      227.81      214.89      3.92 o
   1  -6   7       98.31       94.10      3.40 o
   2  -6   7      406.84      412.06      7.25 o
   3  -6   7      312.66      314.81      6.05 o
   4  -6   7        0.06       -0.83      0.83 o
   5  -6   7       50.82       54.49      2.47 o
   6  -6   7       22.47       23.34      2.17 o
   7  -6   7        2.71        2.87      1.64 o
   8  -6   7        2.26        1.01      1.76 o
  -8  -5   7        3.43        5.28      2.73 o
  -7  -5   7      127.48      129.53      3.68 o
  -6  -5   7       37.62       40.98      2.79 o
  -5  -5   7      127.95      120.03      2.84 o
  -4  -5   7        0.06        0.29      0.72 o
  -3  -5   7       10.38       11.13      0.94 o
  -2  -5   7        0.05       -0.54      0.54 o
  -1  -5   7       80.19       69.78      1.61 o
   0  -5   7     1256.91     1191.76     13.44 o
   1  -5   7       60.42       61.16      2.79 o
   2  -5   7       25.88       36.12      1.85 o
   3  -5   7      485.82      482.30      7.18 o
   4  -5   7      457.23      443.60      5.98 o
   5  -5   7      133.90      131.88      3.45 o
   6  -5   7       11.70        9.66      1.86 o
   7  -5   7       44.12       41.22      2.86 o
   8  -5   7       17.69       15.60      2.29 o
  -8  -4   7        4.69        8.72      2.68 o
  -7  -4   7        0.35       -0.67      2.06 o
  -6  -4   7       24.79       26.98      1.61 o
  -5  -4   7       87.47       81.20      2.13 o
  -4  -4   7      139.10      140.07      2.32 o
  -3  -4   7      454.77      472.60      5.70 o
  -2  -4   7       99.43      100.58      1.83 o
  -1  -4   7      883.60      901.40      9.89 o
   0  -4   7      962.65     1043.94     13.61 o
   1  -4   7     1799.03     1793.04     20.87 o
   2  -4   7      231.88      227.09      3.94 o
   3  -4   7        9.23        6.17      1.40 o
   4  -4   7        1.83        0.84      0.77 o
   5  -4   7       46.74       48.18      1.81 o
   6  -4   7        0.57       -2.08      2.08 o
   7  -4   7      179.55      179.88      5.72 o
   8  -4   7       12.67       13.69      2.38 o
  -8  -3   7        6.92        9.70      2.43 o
  -7  -3   7        0.10        1.03      1.55 o
  -6  -3   7       92.81       85.78      4.71 o
  -5  -3   7       62.32       65.07      1.75 o
  -4  -3   7      353.37      347.46      4.41 o
  -3  -3   7        6.98       11.83      0.78 o
  -2  -3   7      123.65      127.89      1.99 o
  -1  -3   7      146.60      165.06      2.63 o
   0  -3   7      480.22      441.83      7.20 o
   1  -3   7      913.72      938.02     12.56 o
   2  -3   7      447.47      481.22      7.19 o
   3  -3   7       14.37       10.78      1.05 o
   4  -3   7      147.12      141.13      3.04 o
   5  -3   7        0.03       -0.20      0.84 o
   6  -3   7      578.86      583.97     10.98 o
   7  -3   7        0.13        0.79      3.43 o
   8  -3   7       23.23       22.23      2.57 o
  -8  -2   7       28.53       36.22      3.12 o
  -7  -2   7        1.98        4.10      1.63 o
  -6  -2   7        0.24        1.51      1.07 o
  -5  -2   7        2.27        2.34      0.69 o
  -4  -2   7       20.36       22.88      1.00 o
  -3  -2   7      194.08      208.83      2.85 o
  -2  -2   7      294.13      296.07      4.11 o
  -1  -2   7      549.77      574.13      6.64 o
   0  -2   7      232.47      262.76      4.07 o
   1  -2   7      168.54      160.81      3.21 o
   2  -2   7      608.20      606.95      8.69 o
   3  -2   7       59.41       62.64      2.36 o
   4  -2   7       28.83       28.00      1.40 o
   5  -2   7      129.18      122.99      2.69 o
   6  -2   7       81.84       96.47      3.69 o
   7  -2   7       23.83       25.28      2.27 o
   8  -2   7       26.60       30.96      5.69 o
  -8  -1   7        8.02        9.69      1.85 o
  -7  -1   7        9.49       13.75      1.96 o
  -6  -1   7        6.95        6.15      1.24 o
  -5  -1   7        5.57        6.74      1.05 o
  -4  -1   7       28.02       34.05      1.09 o
  -3  -1   7        1.02       -0.48      0.48 o
  -2  -1   7      231.72      224.56      3.36 o
  -1  -1   7      244.01      232.52      3.29 o
   0  -1   7       46.76       44.40      1.48 o
   1  -1   7        7.02        3.56      1.17 o
   2  -1   7       93.88       76.68      2.20 o
   3  -1   7        6.73        5.98      1.08 o
   4  -1   7      122.74      127.57      2.87 o
   5  -1   7        0.01        1.69      1.22 o
   6  -1   7       22.24       27.68      2.21 o
   7  -1   7        6.28        2.77      1.73 o
   8  -1   7       81.95       86.35      4.41 o
  -8   0   7        1.83       -0.11      5.35 o
  -7   0   7        1.25        3.07      1.00 o
  -6   0   7       12.14       15.93      1.33 o
  -5   0   7        5.07        6.58      1.12 o
  -4   0   7      225.92      228.13      2.98 o
  -3   0   7      514.31      489.32      7.66 o
  -2   0   7       20.56       24.20      1.26 o
  -1   0   7        1.13        2.54      0.69 o
   0   0   7        0.67       -0.63      0.63 o
   1   0   7      165.76      159.10      3.21 o
   2   0   7        1.55        0.69      0.88 o
   3   0   7      401.84      389.68      6.78 o
   4   0   7      275.28      296.92      5.65 o
   5   0   7      196.22      177.42      4.21 o
   6   0   7        1.17        1.56      1.57 o
   7   0   7       13.73        8.41      3.01 o
   8   0   7       43.51       50.81      3.71 o
  -8   1   7        5.37       13.84      4.59 o
  -7   1   7        0.04        1.98      1.66 o
  -6   1   7        7.01        8.00      1.50 o
  -5   1   7        8.53        7.19      1.34 o
  -4   1   7       17.86       18.93      1.08 o
  -3   1   7        5.99        8.85      0.76 o
  -2   1   7      147.79      152.70      2.87 o
  -1   1   7      296.67      322.60      4.79 o
   0   1   7       22.08       16.09      1.13 o
   1   1   7       62.37       62.40      2.16 o
   2   1   7      122.85      131.64      3.29 o
   3   1   7      429.98      437.82      7.48 o
   4   1   7        1.78        2.47      1.15 o
   5   1   7       94.24       89.21      2.98 o
   6   1   7        0.08        0.84      1.48 o
   7   1   7        0.09       -1.82      1.82 o
   8   1   7        7.66        1.57      2.29 o
  -8   2   7        5.96        6.82      3.11 o
  -7   2   7        1.47        1.38      2.10 o
  -6   2   7       17.16       13.53      1.75 o
  -5   2   7       26.59       21.70      2.83 o
  -4   2   7        0.08       -0.83      0.83 o
  -3   2   7        4.77        2.58      0.78 o
  -2   2   7        0.00       -0.57      0.57 o
  -1   2   7      411.38      391.79      5.33 o
   0   2   7      286.96      300.26      5.96 o
   1   2   7       20.76       16.22      1.38 o
   2   2   7      316.93      301.54      5.75 o
   3   2   7       89.56       95.17      2.94 o
   4   2   7        9.01        6.81      1.31 o
   5   2   7        0.02       -0.43      1.16 o
   6   2   7        1.17       -0.85      1.84 o
   7   2   7        8.70        8.40      2.76 o
   8   2   7        0.74        1.43      2.45 o
  -8   3   7        2.65        9.85      3.43 o
  -7   3   7       11.64       14.30      2.58 o
  -6   3   7        0.43        0.21      1.40 o
  -5   3   7       27.76       26.63      2.39 o
  -4   3   7      106.43       94.81      3.50 o
  -3   3   7       24.36       25.27      1.32 o
  -2   3   7      152.14      161.05      3.53 o
  -1   3   7       35.21       36.04      1.69 o
   0   3   7       78.58       72.80      2.50 o
   1   3   7      473.44      490.50     12.20 o
   2   3   7       78.50       79.18      2.73 o
   3   3   7        3.01        4.30      2.39 o
   4   3   7       14.75       11.83      1.51 o
   5   3   7        0.34        0.14      1.13 o
   6   3   7       74.93       73.11     11.06 o
   7   3   7       32.32       40.60      4.28 o
   8   3   7        0.07       -2.73      2.73 o
  -8   4   7        0.42       -1.47      3.79 o
  -7   4   7        7.18        9.49      1.83 o
  -6   4   7        1.00        0.81      1.56 o
  -5   4   7       43.33       44.22      3.04 o
  -4   4   7       22.00       27.70      1.76 o
  -3   4   7      194.08      210.20      3.80 o
  -2   4   7      178.04      158.75      7.30 o
  -1   4   7       15.51       14.34      1.47 o
   0   4   7       41.45       41.97      2.15 o
   1   4   7      172.92      180.35      4.28 o
   2   4   7        0.15       -1.25      1.25 o
   3   4   7        3.47       -0.56      1.60 o
   4   4   7       40.94       34.93      2.34 o
   5   4   7       81.77       79.32      3.33 o
   6   4   7        0.40        0.78      2.30 o
   7   4   7       52.86       52.88      4.96 o
  -7   5   7        4.62        3.47      1.93 o
  -6   5   7       16.07       17.81      2.37 o
  -5   5   7      158.39      154.35      3.50 o
  -4   5   7      754.62      739.39     17.75 o
  -3   5   7       20.21       17.36      1.65 o
  -2   5   7       64.62       65.04      3.19 o
  -1   5   7        0.62        2.23      1.24 o
   0   5   7        3.08        2.58      1.40 o
   1   5   7       17.49       20.93      2.05 o
   2   5   7       36.50       32.28      2.48 o
   3   5   7       26.97       30.85      2.43 o
   4   5   7       46.26       48.07      3.88 o
   5   5   7       79.72       73.85      5.38 o
   6   5   7        0.01       -0.71      2.48 o
   7   5   7       15.30       12.93      3.62 o
  -7   6   7        5.33       10.23      3.39 o
  -6   6   7        3.06        5.75      2.19 o
  -5   6   7       14.70       17.20      1.69 o
  -4   6   7       15.32       14.86      1.88 o
  -3   6   7        0.85        2.18      1.46 o
  -2   6   7       45.87       46.13      2.42 o
  -1   6   7        9.66       12.36      1.75 o
   0   6   7       11.71       16.99      2.02 o
   1   6   7        5.89        5.55      1.84 o
   2   6   7      546.45      548.77     10.89 o
   3   6   7      266.15      249.65      6.28 o
   4   6   7        5.27        6.25      1.76 o
   5   6   7       13.74       17.53      3.54 o
   6   6   7        1.13       -2.45      2.45 o
  -6   7   7        7.73        6.52      2.50 o
  -5   7   7        5.05        2.73      1.57 o
  -4   7   7       42.37       45.77      2.72 o
  -3   7   7       12.39       10.26      2.07 o
  -2   7   7        6.88        3.43      1.69 o
  -1   7   7       12.22       11.09      1.84 o
   0   7   7       33.95       32.21      2.49 o
   1   7   7        0.19       -0.60      1.50 o
   2   7   7        1.81        2.21      1.73 o
   3   7   7        0.82       -1.53      1.53 o
   4   7   7        5.66        8.10      2.55 o
   5   7   7       43.42       48.72      5.34 o
   6   7   7        0.09       -2.68      2.68 o
  -6   8   7        5.20        3.94      4.15 o
  -5   8   7        2.66        3.59      1.80 o
  -4   8   7        5.75        8.40      2.13 o
  -3   8   7        1.41       -0.03      1.59 o
  -2   8   7       25.97       31.93      2.69 o
  -1   8   7        2.92        3.52      1.84 o
   0   8   7       13.40       10.24      2.06 o
   1   8   7        0.55        2.09      1.73 o
   2   8   7        0.08        0.11      1.95 o
   3   8   7        2.56        4.01      1.74 o
   4   8   7        0.14        1.86      2.27 o
   5   8   7        0.16       -4.10      4.10 o
  -5   9   7        6.55        6.36      2.06 o
  -4   9   7        0.49        6.02      2.04 o
  -3   9   7        1.45        1.19      1.93 o
  -2   9   7        0.32        0.89      1.84 o
  -1   9   7        2.12        3.43      1.92 o
   0   9   7        3.31        0.00      1.97 o
   1   9   7       19.88       21.46      3.09 o
   2   9   7        0.19       -0.68      1.71 o
   3   9   7        0.29        1.41      2.35 o
   4   9   7        2.81        5.08      3.63 o
  -4  10   7        1.28        2.04      2.61 o
  -3  10   7        0.37       -2.88      3.15 o
  -2  10   7        6.39        7.67      2.52 o
  -1  10   7       10.04        9.24      2.34 o
   0  10   7        1.48       -0.32      2.97 o
   1  10   7        2.30        2.95      2.09 o
   2  10   7        0.08        1.82      2.53 o
  -1  11   7       13.95       17.73      6.21 o
  -2 -14   8       19.87       16.16      3.36 o
  -1 -14   8       47.15       53.87      3.81 o
   0 -14   8       14.70       16.96      2.91 o
   1 -14   8        0.03        2.59      2.60 o
   2 -14   8        9.91       13.44      8.02 o
   3 -14   8        6.78        2.76      3.94 o
  -3 -13   8        1.30        1.85      2.50 o
  -2 -13   8        0.20        0.51      2.27 o
  -1 -13   8        4.65        2.94      2.09 o
   0 -13   8        6.37        6.41      2.17 o
   1 -13   8       10.13       10.73      2.35 o
   2 -13   8       20.16       22.61      3.32 o
   3 -13   8       27.63       23.03      3.91 o
   4 -13   8        2.82        0.99      2.98 o
  -4 -12   8        2.51        4.83      2.33 o
  -3 -12   8       19.83       22.94      2.63 o
  -2 -12   8       31.78       33.76      3.02 o
  -1 -12   8        5.49        3.65      1.91 o
   0 -12   8       16.88       22.79      2.94 o
   1 -12   8        8.94        7.40      2.50 o
   2 -12   8       42.40       40.95      3.02 o
   3 -12   8        1.85        2.61      2.51 o
   4 -12   8       22.00       24.13      3.72 o
   5 -12   8        0.00        4.36      2.82 o
  -5 -11   8        0.28        0.38      1.87 o
  -4 -11   8        0.95        0.46      2.24 o
  -3 -11   8       20.37       19.69      2.37 o
  -2 -11   8       11.99       10.26      1.62 o
  -1 -11   8       32.92       28.87      1.94 o
   0 -11   8       22.23       27.01      2.48 o
   1 -11   8        1.94        1.09      1.73 o
   2 -11   8       69.16       60.48      3.33 o
   3 -11   8       82.06       81.11      4.36 o
   4 -11   8        0.00        5.18      2.58 o
   5 -11   8        1.74       -1.85      2.28 o
   6 -11   8        2.24        2.52      4.78 o
  -6 -10   8        9.09       19.49      3.19 o
  -5 -10   8        0.70        1.12      1.90 o
  -4 -10   8        1.46        1.46      1.78 o
  -3 -10   8       11.54       11.51      1.66 o
  -2 -10   8       21.94       24.55      1.73 o
  -1 -10   8       13.53       13.54      1.46 o
   0 -10   8        9.16        7.13      1.68 o
   1 -10   8        3.96        2.15      1.59 o
   2 -10   8       39.58       31.76      2.47 o
   3 -10   8       31.98       29.95      2.40 o
   4 -10   8        4.69        7.27      2.68 o
   5 -10   8        0.03        0.72      2.42 o
   6 -10   8        0.28       -1.95      2.08 o
   7 -10   8        0.03        0.54      2.33 o
  -6  -9   8        8.75        7.10      2.33 o
  -5  -9   8        1.99        4.80      2.06 o
  -4  -9   8        0.50        1.06      1.65 o
  -3  -9   8       17.93       18.36      1.68 o
  -2  -9   8      125.01      118.98      3.15 o
  -1  -9   8        0.26       -0.31      0.86 o
   0  -9   8       59.66       54.22      2.98 o
   1  -9   8      407.48      401.18      8.58 o
   2  -9   8        3.31        1.67      1.44 o
   3  -9   8       17.90       15.88      1.96 o
   4  -9   8       13.69       12.77      2.24 o
   5  -9   8        6.57        5.91      2.45 o
   6  -9   8        7.25        5.85      3.66 o
   7  -9   8       11.68       15.43      3.18 o
  -7  -8   8        0.04       -0.61      2.48 o
  -6  -8   8        2.57        4.37      2.03 o
  -5  -8   8       41.12       36.98      2.96 o
  -4  -8   8        0.19        0.12      1.30 o
  -3  -8   8       53.68       51.33      2.12 o
  -2  -8   8       77.49       72.75      2.41 o
  -1  -8   8       49.41       52.69      1.97 o
   0  -8   8      311.99      347.40      6.75 o
   1  -8   8       41.85       39.25      3.86 o
   2  -8   8       42.25       39.94      1.89 o
   3  -8   8        0.75        0.50      1.08 o
   4  -8   8       35.36       34.50      2.43 o
   5  -8   8        7.00       10.88      2.52 o
   6  -8   8        4.38        9.68      2.61 o
   7  -8   8       83.41       89.52      5.29 o
  -7  -7   8        0.01        1.13      2.89 o
  -6  -7   8        8.55        6.63      1.95 o
  -5  -7   8       70.62       68.74      3.62 o
  -4  -7   8      165.10      154.44      4.42 o
  -3  -7   8        7.64        7.56      1.19 o
  -2  -7   8      117.57      106.33      2.78 o
  -1  -7   8      202.16      202.48      3.73 o
   0  -7   8       75.41       74.60      2.19 o
   1  -7   8        1.44        1.80      1.14 o
   2  -7   8      155.59      157.36      4.03 o
   3  -7   8       36.66       28.77      2.19 o
   4  -7   8      125.76      120.44      4.07 o
   5  -7   8        8.97        9.57      2.50 o
   6  -7   8        0.68        3.90      2.19 o
   7  -7   8        0.05       -0.28      2.14 o
   8  -7   8       36.89       37.60      3.82 o
  -8  -6   8       11.89       13.34      3.15 o
  -7  -6   8       27.27       31.89      4.13 o
  -6  -6   8        8.56        6.41      1.94 o
  -5  -6   8       75.30       72.49      2.66 o
  -4  -6   8       80.70       77.23      2.43 o
  -3  -6   8        3.26        2.66      0.76 o
  -2  -6   8      118.75      112.75      2.26 o
  -1  -6   8      153.94      166.72      2.89 o
   0  -6   8      207.42      196.40      3.82 o
   1  -6   8        0.10        0.11      1.02 o
   2  -6   8      912.06      887.46     13.66 o
   3  -6   8      215.70      236.83      6.33 o
   4  -6   8      146.07      143.53      3.46 o
   5  -6   8      106.75      102.56      3.42 o
   6  -6   8        0.20        1.04      2.36 o
   7  -6   8        0.09       -0.72      2.41 o
   8  -6   8       53.69       59.30      4.51 o
  -8  -5   8        1.69        7.00      3.57 o
  -7  -5   8      117.65      115.65      6.25 o
  -6  -5   8       77.57       78.42      3.88 o
  -5  -5   8       12.04       11.38      1.26 o
  -4  -5   8      182.31      174.79      2.79 o
  -3  -5   8       54.43       48.60      1.42 o
  -2  -5   8       89.32       82.54      1.83 o
  -1  -5   8      225.73      212.07      3.71 o
   0  -5   8       24.43       27.76      1.23 o
   1  -5   8      374.94      358.61      6.50 o
   2  -5   8      656.59      618.36     10.02 o
   3  -5   8       25.24       24.56      1.37 o
   4  -5   8        6.83       10.61      1.29 o
   5  -5   8      239.50      220.81      5.95 o
   6  -5   8       50.91       50.57      2.96 o
   7  -5   8       28.45       30.44      6.63 o
   8  -5   8       39.46       41.03      3.13 o
  -8  -4   8       21.78       18.80      3.21 o
  -7  -4   8      129.67      141.23      6.46 o
  -6  -4   8        0.74       -0.11      0.95 o
  -5  -4   8        0.00        0.22      0.84 o
  -4  -4   8      323.96      324.88      4.16 o
  -3  -4   8       12.07       10.85      0.89 o
  -2  -4   8       38.62       37.01      1.21 o
  -1  -4   8      466.97      455.02      5.69 o
   0  -4   8     1991.17     1941.47     24.65 o
   1  -4   8        4.47        5.12      0.81 o
   2  -4   8      103.02       99.84      2.99 o
   3  -4   8       87.93       86.96      2.44 o
   4  -4   8       27.14       25.24      1.50 o
   5  -4   8      131.87      132.23      3.61 o
   6  -4   8       78.38       88.55      4.00 o
   7  -4   8        0.19        1.83      1.75 o
   8  -4   8       24.54       26.12      2.84 o
  -8  -3   8        5.83        4.82      5.16 o
  -7  -3   8        7.63        6.72      2.22 o
  -6  -3   8       41.17       35.78      1.47 o
  -5  -3   8       20.56       18.22      1.15 o
  -4  -3   8       43.31       45.64      1.41 o
  -3  -3   8      283.14      284.16      4.50 o
  -2  -3   8       50.55       61.97      1.62 o
  -1  -3   8      828.03      877.26      9.79 o
   0  -3   8     1959.66     2000.09     25.26 o
   1  -3   8      120.52      130.08      3.01 o
   2  -3   8      104.88      101.72      2.68 o
   3  -3   8      205.73      211.53      4.04 o
   4  -3   8       26.32       29.25      1.62 o
   5  -3   8       12.13       14.84      1.48 o
   6  -3   8      196.99      211.32      6.49 o
   7  -3   8       77.40       74.84      3.92 o
   8  -3   8        4.86        6.27      2.15 o
  -8  -2   8        0.00       -1.79      1.79 o
  -7  -2   8        0.14        0.09      1.47 o
  -6  -2   8        7.65        8.01      1.61 o
  -5  -2   8       16.77       17.83      1.26 o
  -4  -2   8      101.40      110.79      2.00 o
  -3  -2   8       72.71       67.86      1.64 o
  -2  -2   8        0.01        0.35      0.60 o
  -1  -2   8       45.87       47.20      1.65 o
   0  -2   8      239.94      229.11      4.15 o
   1  -2   8       27.02       30.15      1.51 o
   2  -2   8       32.47       34.67      1.66 o
   3  -2   8       12.75       13.92      1.34 o
   4  -2   8       30.60       28.17      1.64 o
   5  -2   8      136.03      124.75      3.28 o
   6  -2   8      117.87      118.53      4.18 o
   7  -2   8        9.44        2.47      2.74 o
   8  -2   8       11.66       17.18      3.53 o
  -8  -1   8        1.75        1.24      1.67 o
  -7  -1   8        7.70        6.57      2.02 o
  -6  -1   8        0.92       -1.23      1.23 o
  -5  -1   8      122.88      123.01      2.20 o
  -4  -1   8      152.16      162.11      3.73 o
  -3  -1   8       76.38       75.53      1.86 o
  -2  -1   8        0.78        1.34      0.64 o
  -1  -1   8      184.67      156.83      2.65 o
   0  -1   8       44.51       42.54      1.66 o
   1  -1   8        0.33       -0.75      0.75 o
   2  -1   8      114.64      121.28      2.97 o
   3  -1   8       38.77       36.06      1.81 o
   4  -1   8       75.67       75.48      2.78 o
   5  -1   8       60.90       53.24      2.24 o
   6  -1   8       34.04       44.68      2.71 o
   7  -1   8        5.77        8.41      2.25 o
   8  -1   8        1.10        0.65      2.01 o
  -8   0   8        0.17       -0.16      3.25 o
  -7   0   8        9.80        9.22      1.77 o
  -6   0   8        4.50        2.57      1.48 o
  -5   0   8        8.07        9.91      1.43 o
  -4   0   8      181.19      190.96      3.52 o
  -3   0   8       53.57       53.09      1.70 o
  -2   0   8      232.44      221.04      3.78 o
  -1   0   8        0.65        2.12      0.76 o
   0   0   8       45.39       54.58      1.92 o
   1   0   8        0.44        1.22      0.89 o
   2   0   8      359.55      352.42      5.90 o
   3   0   8        9.05        9.76      1.32 o
   4   0   8        6.64        3.92      1.17 o
   5   0   8        0.53       -1.02      1.02 o
   6   0   8        8.63       12.62      1.85 o
   7   0   8       23.10       19.56      2.70 o
   8   0   8        4.39        3.57      3.23 o
  -8   1   8        3.69        0.97      2.87 o
  -7   1   8        5.09        4.93      2.06 o
  -6   1   8        4.77        3.34      1.46 o
  -5   1   8       22.34       26.52      2.35 o
  -4   1   8      629.61      603.49      9.56 o
  -3   1   8       13.19       12.23      0.92 o
  -2   1   8      120.93      127.72      3.32 o
  -1   1   8        0.19       -0.38      0.77 o
   0   1   8       10.65        6.71      1.38 o
   1   1   8      123.32      127.88      3.07 o
   2   1   8       11.99       11.32      1.44 o
   3   1   8       63.15       55.93      2.72 o
   4   1   8       12.33       12.82      1.56 o
   5   1   8        0.04        1.84      1.25 o
   6   1   8        3.37        3.14      2.29 o
   7   1   8       33.04       34.21      5.29 o
   8   1   8       41.95       49.13      7.15 o
  -8   2   8        8.81       13.11      3.63 o
  -7   2   8       11.19       13.27      1.90 o
  -6   2   8        5.15        3.14      1.53 o
  -5   2   8       18.09       21.44      2.24 o
  -4   2   8      174.29      169.41      3.79 o
  -3   2   8       80.14       75.98      2.12 o
  -2   2   8       42.44       45.80      1.76 o
  -1   2   8      174.19      200.28      3.46 o
   0   2   8      235.13      236.28      4.50 o
   1   2   8        3.30        3.55      1.23 o
   2   2   8       40.59       40.56      2.11 o
   3   2   8      264.16      245.74      6.42 o
   4   2   8      100.19       96.20      3.16 o
   5   2   8        8.66       12.45      1.89 o
   6   2   8        0.03       -1.70      2.08 o
   7   2   8       23.31       24.29      3.71 o
  -8   3   8        0.01        0.35      3.93 o
  -7   3   8        1.07       -0.44      1.59 o
  -6   3   8        0.12       -0.23      1.60 o
  -5   3   8      157.40      162.13      5.49 o
  -4   3   8        1.82        1.82      1.21 o
  -3   3   8       19.67       23.72      1.53 o
  -2   3   8      131.15      124.57      3.58 o
  -1   3   8      329.40      368.46      5.79 o
   0   3   8        1.50        2.89      1.27 o
   1   3   8      110.59      113.28      3.91 o
   2   3   8       79.03       71.61      2.75 o
   3   3   8      197.94      196.26      4.68 o
   4   3   8       66.38       74.44      2.86 o
   5   3   8       25.60       30.04      2.35 o
   6   3   8        1.78        0.79      2.39 o
   7   3   8        8.22        5.38      5.52 o
  -7   4   8        0.88        1.75      3.71 o
  -6   4   8        9.19       13.37      3.06 o
  -5   4   8        6.29        3.89      2.00 o
  -4   4   8       16.29       12.52      3.54 o
  -3   4   8        0.01       -1.01      1.18 o
  -2   4   8       85.64       90.35      2.58 o
  -1   4   8       76.80       80.42      2.91 o
   0   4   8       98.22       88.22      3.06 o
   1   4   8      220.79      217.80      5.02 o
   2   4   8      580.83      594.20     14.29 o
   3   4   8       20.41       23.12      1.98 o
   4   4   8       31.77       38.92      2.68 o
   5   4   8      141.27      135.27      5.08 o
   6   4   8       55.21       53.04      5.01 o
   7   4   8        1.90        2.14      2.98 o
  -7   5   8        3.89        7.64      2.38 o
  -6   5   8        2.61        2.36      1.89 o
  -5   5   8       12.46       11.98      1.30 o
  -4   5   8       18.31       21.71      2.08 o
  -3   5   8       12.24       11.65      1.81 o
  -2   5   8        0.02       -0.54      1.33 o
  -1   5   8       18.88       17.15      2.10 o
   0   5   8      187.34      175.55      5.03 o
   1   5   8      140.90      149.93      4.82 o
   2   5   8        2.09        7.54      2.45 o
   3   5   8       72.74       76.08      3.13 o
   4   5   8       13.31       10.48      1.96 o
   5   5   8       29.30       31.90      4.24 o
   6   5   8       29.94       31.11      4.36 o
  -6   6   8        1.15        0.65      2.08 o
  -5   6   8        0.08        0.55      1.35 o
  -4   6   8        0.29        0.63      1.87 o
  -3   6   8       18.71       18.11      2.39 o
  -2   6   8        8.31        4.43      1.70 o
  -1   6   8        0.08        0.67      1.42 o
   0   6   8        8.85       10.30      1.92 o
   1   6   8        3.27        6.24      2.75 o
   2   6   8        0.11       -1.13      1.69 o
   3   6   8        2.23        1.52      1.74 o
   4   6   8        0.35        0.29      1.74 o
   5   6   8        4.78        6.34      3.42 o
   6   6   8       16.39       21.05      4.27 o
  -6   7   8        4.53        5.58      4.62 o
  -5   7   8        8.20        4.63      1.71 o
  -4   7   8        0.77        2.08      1.56 o
  -3   7   8        0.42        0.53      1.61 o
  -2   7   8        2.42        2.41      1.77 o
  -1   7   8       14.27       10.44      2.13 o
   0   7   8       10.85        9.82      2.00 o
   1   7   8       10.83        9.05      2.01 o
   2   7   8        1.36        0.81      1.76 o
   3   7   8       16.85       22.43      3.24 o
   4   7   8        7.19        9.76      2.62 o
   5   7   8        2.98       -2.07      4.01 o
  -5   8   8        3.75        1.51      1.88 o
  -4   8   8        0.01        0.15      1.79 o
  -3   8   8        0.99        0.29      1.99 o
  -2   8   8       14.72        8.12      2.95 o
  -1   8   8        8.77        5.88      2.20 o
   0   8   8       21.07       17.69      2.43 o
   1   8   8       11.78       13.94      2.38 o
   2   8   8       25.79       25.25      4.19 o
   3   8   8        0.38        1.83      2.82 o
   4   8   8        6.02        5.46      3.36 o
  -4   9   8        6.46       10.30      2.41 o
  -3   9   8        7.29        9.80      2.45 o
  -2   9   8        0.26        1.39      2.23 o
  -1   9   8        0.20        0.65      2.22 o
   0   9   8        7.99        9.64      2.59 o
   1   9   8        0.06       -0.63      1.83 o
   2   9   8        4.46        8.03      2.24 o
   3   9   8        0.96       -1.33      4.48 o
  -2  10   8        2.84        0.71      2.20 o
  -1  10   8        0.58       -2.85      2.85 o
   0  10   8        3.60       -3.03      5.30 o
   1  10   8        4.83        3.25      2.59 o
  -1 -14   9        1.67       -0.32      2.40 o
   0 -14   9       10.18        9.73      2.53 o
   1 -14   9       18.61       22.22      3.48 o
   2 -14   9        0.09        1.62      4.43 o
  -3 -13   9       12.31       12.08      3.77 o
  -2 -13   9       13.70       16.06      3.10 o
  -1 -13   9        9.27       11.24      2.32 o
   0 -13   9        0.05        1.83      1.93 o
   1 -13   9        5.14        5.13      2.09 o
   2 -13   9        0.21        0.76      2.23 o
   3 -13   9       15.76       14.37      3.64 o
   4 -13   9       40.82       57.83      6.08 o
  -4 -12   9        3.80        2.98      2.31 o
  -3 -12   9       66.56       73.05      5.94 o
  -2 -12   9       25.25       22.35      3.27 o
  -1 -12   9        3.55        5.60      1.96 o
   0 -12   9        0.42        0.91      1.68 o
   1 -12   9        4.25        6.38      2.00 o
   2 -12   9       29.09       35.41      3.00 o
   3 -12   9       20.17       19.39      5.00 o
   4 -12   9        7.47       13.28      3.28 o
   5 -12   9       10.20       11.93      3.86 o
  -5 -11   9        3.78        4.92      2.41 o
  -4 -11   9       44.24       42.73      3.52 o
  -3 -11   9       13.61       13.93      2.32 o
  -2 -11   9        0.60        2.67      1.68 o
  -1 -11   9        0.05       -1.57      1.57 o
   0 -11   9       28.97       27.81      2.83 o
   1 -11   9       10.20        7.85      1.93 o
   2 -11   9        2.64        1.76      2.96 o
   3 -11   9       18.11       23.63      2.90 o
   4 -11   9       71.75       79.64      5.35 o
   5 -11   9        0.04       -1.16      3.79 o
   6 -11   9        2.99        2.61      3.25 o
  -6 -10   9        1.20        0.82      2.30 o
  -5 -10   9        1.53        0.74      2.09 o
  -4 -10   9       41.00       41.89      3.29 o
  -3 -10   9       15.65       15.43      2.02 o
  -2 -10   9        5.31        3.26      1.26 o
  -1 -10   9       20.54       21.30      2.27 o
   0 -10   9        8.70       13.33      1.98 o
   1 -10   9       69.02       63.48      3.27 o
   2 -10   9       33.34       28.43      2.46 o
   3 -10   9       15.45       15.15      2.14 o
   4 -10   9        5.30        4.61      2.66 o
   5 -10   9        0.70        3.98      2.60 o
   6 -10   9        3.51        0.13      2.62 o
  -6  -9   9       40.30       45.75      3.68 o
  -5  -9   9        0.61        1.20      2.01 o
  -4  -9   9        5.66        2.96      1.83 o
  -3  -9   9       10.28       13.82      1.64 o
  -2  -9   9        0.24        2.93      1.06 o
  -1  -9   9        0.78       -0.60      0.90 o
   0  -9   9        7.85        8.47      1.70 o
   1  -9   9       86.38       82.27      3.54 o
   2  -9   9       94.17       83.63      3.57 o
   3  -9   9       63.05       67.78      3.33 o
   4  -9   9        1.75        3.15      1.85 o
   5  -9   9        0.35       -1.02      2.17 o
   6  -9   9        9.23       10.40      2.87 o
   7  -9   9        7.66        5.69      2.76 o
  -7  -8   9       12.33       11.80      3.39 o
  -6  -8   9        0.97        2.76      1.98 o
  -5  -8   9        7.92        8.83      2.17 o
  -4  -8   9        0.22        1.11      1.34 o
  -3  -8   9        0.12        0.06      1.22 o
  -2  -8   9       28.08       29.12      2.03 o
  -1  -8   9       56.59       52.00      1.98 o
   0  -8   9      170.10      156.69      3.66 o
   1  -8   9       12.76       18.46      1.83 o
   2  -8   9       50.23       44.43      2.65 o
   3  -8   9       11.32        9.58      1.77 o
   4  -8   9       13.51       13.60      1.90 o
   5  -8   9        2.72        0.22      2.25 o
   6  -8   9        0.64        1.95      5.29 o
   7  -8   9        1.91        2.84      2.56 o
  -7  -7   9        0.13        1.36      1.91 o
  -6  -7   9       19.90       19.53      3.21 o
  -5  -7   9        0.49        0.86      1.45 o
  -4  -7   9      162.12      145.32      3.87 o
  -3  -7   9      382.93      372.07      5.81 o
  -2  -7   9       11.65       10.67      1.15 o
  -1  -7   9        3.76        1.12      0.97 o
   0  -7   9       16.39       14.01      1.28 o
   1  -7   9      244.94      234.66      5.76 o
   2  -7   9        0.28        1.73      1.76 o
   3  -7   9        1.22       -0.49      1.64 o
   4  -7   9        3.37        1.24      1.42 o
   5  -7   9        9.53       11.51      3.97 o
   6  -7   9       18.10       24.33      4.27 o
   7  -7   9       42.33       41.89      4.18 o
  -7  -6   9        2.39        0.56      1.74 o
  -6  -6   9       37.35       36.87      2.82 o
  -5  -6   9       30.07       30.48      2.00 o
  -4  -6   9        1.33        2.42      1.15 o
  -3  -6   9      179.66      181.61      3.31 o
  -2  -6   9      137.28      151.15      2.77 o
  -1  -6   9        6.60        4.76      1.03 o
   0  -6   9        0.88        0.41      0.73 o
   1  -6   9       14.15       15.72      1.62 o
   2  -6   9        2.12        2.05      1.37 o
   3  -6   9      413.13      409.41      8.54 o
   4  -6   9       57.83       64.22      3.33 o
   5  -6   9       16.40       18.24      1.74 o
   6  -6   9       12.16       17.13      3.20 o
   7  -6   9       17.88       15.06      3.18 o
   8  -6   9        0.50       -2.39      2.39 o
  -8  -5   9        1.65        3.64      3.52 o
  -7  -5   9        1.51       -0.03      1.54 o
  -6  -5   9        9.29       10.42      2.08 o
  -5  -5   9       46.43       49.64      2.15 o
  -4  -5   9       10.59       15.31      1.44 o
  -3  -5   9      117.73      118.30      2.32 o
  -2  -5   9      429.32      446.22      6.02 o
  -1  -5   9      385.93      392.27      5.93 o
   0  -5   9      127.99      123.97      2.85 o
   1  -5   9      295.45      303.54      4.99 o
   2  -5   9      226.71      242.72      5.22 o
   3  -5   9       83.05       78.71      3.08 o
   4  -5   9      240.06      243.99      5.87 o
   5  -5   9        0.93       -0.20      1.41 o
   6  -5   9       36.72       40.25      2.84 o
   7  -5   9       15.25       14.46      2.77 o
   8  -5   9        6.60        9.82      3.16 o
  -8  -4   9       34.48       34.62      3.82 o
  -7  -4   9       45.83       52.29      4.25 o
  -6  -4   9        4.43        4.56      1.04 o
  -5  -4   9       23.40       22.11      1.85 o
  -4  -4   9       53.08       60.41      2.52 o
  -3  -4   9       43.96       42.67      1.77 o
  -2  -4   9      185.97      189.98      3.24 o
  -1  -4   9      289.68      292.13      4.48 o
   0  -4   9      108.52      115.93      2.99 o
   1  -4   9        2.77        2.05      1.31 o
   2  -4   9      228.53      241.98      4.71 o
   3  -4   9       61.86       64.34      2.18 o
   4  -4   9      329.89      319.59      6.87 o
   5  -4   9      126.11      119.75      3.51 o
   6  -4   9        0.31       -0.78      1.59 o
   7  -4   9      160.22      166.36      5.90 o
   8  -4   9       36.23       35.90      4.59 o
  -8  -3   9        0.23       -1.20      2.28 o
  -7  -3   9        9.30       12.45      3.51 o
  -6  -3   9        2.64        4.70      0.97 o
  -5  -3   9       72.15       71.14      2.14 o
  -4  -3   9      154.51      158.84      3.28 o
  -3  -3   9       28.92       35.25      1.43 o
  -2  -3   9       66.43       67.74      1.80 o
  -1  -3   9        0.27        0.96      0.78 o
   0  -3   9        0.24       -0.68      0.89 o
   1  -3   9       42.28       35.70      1.74 o
   2  -3   9        0.85        2.11      1.05 o
   3  -3   9       52.65       50.84      2.38 o
   4  -3   9      432.94      438.56      7.20 o
   5  -3   9       38.64       28.72      2.41 o
   6  -3   9       13.90       16.95      2.44 o
   7  -3   9        0.19        1.15      2.46 o
   8  -3   9       21.15       23.17      2.91 o
  -8  -2   9        3.24       -1.87      2.24 o
  -7  -2   9        2.11       -0.32      1.51 o
  -6  -2   9        0.49       -1.42      1.42 o
  -5  -2   9       90.97       91.44      2.68 o
  -4  -2   9       13.02       13.41      1.33 o
  -3  -2   9        1.94        3.24      0.79 o
  -2  -2   9        6.11        8.47      0.89 o
  -1  -2   9       64.44       71.70      1.91 o
   0  -2   9       26.14       30.94      1.60 o
   1  -2   9        0.88        0.37      0.92 o
   2  -2   9      127.25      117.23      3.08 o
   3  -2   9      306.78      305.47      5.57 o
   4  -2   9       77.66       82.79      2.70 o
   5  -2   9      134.25      141.37      3.65 o
   6  -2   9       14.96       14.67      2.31 o
   7  -2   9        7.78        7.14      2.14 o
   8  -2   9        3.17        2.37      2.11 o
  -8  -1   9        1.68        2.13      2.15 o
  -7  -1   9       18.87       24.93      4.30 o
  -6  -1   9        0.13        1.25      1.56 o
  -5  -1   9      143.14      151.09      3.02 o
  -4  -1   9      301.30      312.70      5.00 o
  -3  -1   9        6.14        7.77      0.88 o
  -2  -1   9       18.25       18.99      1.10 o
  -1  -1   9       75.27       78.14      2.09 o
   0  -1   9       39.33       42.18      1.82 o
   1  -1   9       18.64       19.01      1.41 o
   2  -1   9      122.72      128.61      3.59 o
   3  -1   9       82.87       83.96      2.77 o
   4  -1   9       16.38       13.05      1.66 o
   5  -1   9       41.33       41.94      2.13 o
   6  -1   9       10.23        9.57      2.18 o
   7  -1   9        7.40        5.58      2.18 o
   8  -1   9        3.68        7.95      2.45 o
  -8   0   9        0.10        0.94      1.60 o
  -7   0   9        0.03        3.35      2.95 o
  -6   0   9        0.60        0.86      1.88 o
  -5   0   9        0.34        0.56      0.91 o
  -4   0   9       42.97       49.21      1.92 o
  -3   0   9        9.15        7.23      1.27 o
  -2   0   9       10.99       12.23      1.09 o
  -1   0   9        6.09        5.78      0.96 o
   0   0   9       78.69       74.86      2.36 o
   1   0   9       42.82       46.03      1.96 o
   2   0   9      528.71      533.01      8.29 o
   3   0   9       51.88       52.09      2.28 o
   4   0   9       35.81       32.08      1.93 o
   5   0   9        2.60        1.05      1.19 o
   6   0   9        0.02        0.20      2.64 o
   7   0   9       10.03        8.65      2.39 o
   8   0   9        3.51        6.66      2.55 o
  -8   1   9        0.69        4.72      1.68 o
  -7   1   9        5.21        9.78      3.14 o
  -6   1   9       10.20       10.64      2.03 o
  -5   1   9       52.96       45.23      1.72 o
  -4   1   9        0.03        0.62      1.07 o
  -3   1   9        6.22        8.98      0.99 o
  -2   1   9       79.88       83.07      2.21 o
  -1   1   9        0.09       -0.87      0.87 o
   0   1   9       23.14       20.16      1.52 o
   1   1   9       50.72       45.61      2.00 o
   2   1   9        0.01        2.43      1.24 o
   3   1   9        1.17       -1.22      1.22 o
   4   1   9       10.86       11.75      1.63 o
   5   1   9        4.13        2.30      1.57 o
   6   1   9        8.58        7.02      2.28 o
   7   1   9        2.50        0.78      2.13 o
  -7   2   9       13.77       18.85      3.61 o
  -6   2   9        6.56        7.92      2.65 o
  -5   2   9       24.93       20.25      1.71 o
  -4   2   9       67.57       65.23      2.45 o
  -3   2   9        3.47        2.39      1.18 o
  -2   2   9        0.01       -0.87      0.87 o
  -1   2   9       65.47       65.16      2.19 o
   0   2   9       38.43       44.55      2.03 o
   1   2   9       63.54       63.05      2.44 o
   2   2   9      101.61      106.19      3.50 o
   3   2   9        0.69       -1.20      1.28 o
   4   2   9        2.81        1.50      1.34 o
   5   2   9       12.99       15.30      2.06 o
   6   2   9        1.95        0.26      2.49 o
   7   2   9        3.82        0.02      2.56 o
  -7   3   9        0.05        1.65      2.67 o
  -6   3   9       15.56       17.92      3.23 o
  -5   3   9       44.38       32.58      1.69 o
  -4   3   9        0.28       -1.09      1.09 o
  -3   3   9       20.69       21.63      2.03 o
  -2   3   9        8.90        9.42      1.42 o
  -1   3   9       12.36       14.48      1.63 o
   0   3   9        1.00        1.86      1.37 o
   1   3   9        2.12        3.19      1.44 o
   2   3   9       91.91       82.82      3.19 o
   3   3   9        4.31        4.64      1.51 o
   4   3   9        6.98        4.03      1.50 o
   5   3   9        7.08        8.87      2.23 o
   6   3   9       56.95       53.91      5.07 o
   7   3   9       35.74       39.69      4.81 o
  -7   4   9        6.21        2.96      2.09 o
  -6   4   9        0.02        2.18      2.09 o
  -5   4   9       70.04       71.64      2.48 o
  -4   4   9       12.18       12.05      1.89 o
  -3   4   9       48.43       49.40      3.72 o
  -2   4   9        8.98        8.16      2.14 o
  -1   4   9       19.10       20.49      1.76 o
   0   4   9      108.85      107.36      4.79 o
   1   4   9       41.66       41.00      2.71 o
   2   4   9       56.11       52.60      4.05 o
   3   4   9       23.81       21.38      2.30 o
   4   4   9       44.44       47.90      4.93 o
   5   4   9        2.90        2.51      3.05 o
   6   4   9       11.12        8.67      3.97 o
  -6   5   9        2.40        1.96      2.53 o
  -5   5   9       13.27       11.80      2.21 o
  -4   5   9        0.51       -1.44      1.44 o
  -3   5   9        0.26       -0.49      1.51 o
  -2   5   9       45.59       47.55      2.94 o
  -1   5   9       28.95       26.18      2.19 o
   0   5   9       25.36       27.33      2.41 o
   1   5   9      119.17      117.29      4.28 o
   2   5   9      117.66      119.59      4.47 o
   3   5   9       55.64       57.24      4.11 o
   4   5   9       55.72       61.67      3.39 o
   5   5   9        5.79        7.37      3.33 o
   6   5   9        8.85        8.27      3.32 o
  -6   6   9        0.44        1.00      3.11 o
  -5   6   9        0.08        1.50      1.94 o
  -4   6   9        0.01        1.08      1.60 o
  -3   6   9        0.59        0.66      1.71 o
  -2   6   9       12.72       10.64      2.50 o
  -1   6   9      146.82      151.38      7.67 o
   0   6   9       15.35       14.01      2.13 o
   1   6   9        5.18        7.56      1.98 o
   2   6   9        0.12       -1.59      1.59 o
   3   6   9        0.03       -0.21      1.72 o
   4   6   9       19.79       24.93      3.32 o
   5   6   9       16.91       11.10      3.60 o
  -5   7   9        6.51        6.35      2.96 o
  -4   7   9        1.61        2.85      5.39 o
  -3   7   9        2.52        4.94      2.09 o
  -2   7   9        3.19        0.23      1.77 o
  -1   7   9        6.85        6.25      2.05 o
   0   7   9       17.49       22.36      2.59 o
   1   7   9       17.82       20.43      2.46 o
   2   7   9        1.35        0.66      1.87 o
   3   7   9        2.70        3.24      1.94 o
   4   7   9        1.23       -2.74      3.35 o
  -4   8   9        2.70        3.35      2.49 o
  -3   8   9        6.20       12.45      2.49 o
  -2   8   9        0.01        5.34      3.83 o
  -1   8   9       12.99       14.23      2.59 o
   0   8   9       24.30       27.45      4.21 o
   1   8   9        2.38        3.51      2.43 o
   2   8   9        2.40        4.21      2.63 o
   3   8   9        0.98       -1.84      2.37 o
  -3   9   9        2.76        5.04      3.56 o
  -2   9   9        5.48        5.12      2.72 o
  -1   9   9        1.67        2.65      3.11 o
   0   9   9        7.21        2.92      6.51 o
   1   9   9        3.33        3.05      2.27 o
   2   9   9        1.59        3.32      3.77 o
   0 -14  10        6.55        9.50      2.70 o
   1 -14  10        3.37        5.51      2.80 o
  -2 -13  10        3.33        0.61      3.08 o
  -1 -13  10        0.02       -1.45      2.17 o
   0 -13  10        4.25        2.13      2.05 o
   1 -13  10        0.07       -1.89      1.89 o
   2 -13  10       22.35       26.97      3.43 o
   3 -13  10        5.42        4.53      3.01 o
  -4 -12  10        0.33       -2.34      2.94 o
  -3 -12  10        4.66       12.28      3.77 o
  -2 -12  10        7.26        3.96      2.60 o
  -1 -12  10        0.30        2.58      1.90 o
   0 -12  10        0.02       -0.50      1.74 o
   1 -12  10       30.25       33.13      2.92 o
   2 -12  10       17.60       23.16      2.71 o
   3 -12  10       24.86       34.75      7.59 o
   4 -12  10        6.70        8.78      3.27 o
  -5 -11  10       12.98       16.53      5.39 o
  -4 -11  10        1.84        2.42      2.20 o
  -3 -11  10       50.43       58.27      6.88 o
  -2 -11  10        0.56       -1.89      1.89 o
  -1 -11  10        9.91        8.16      2.08 o
   0 -11  10       28.21       21.44      2.50 o
   1 -11  10        2.55        2.80      1.76 o
   2 -11  10       13.10       15.43      2.34 o
   3 -11  10        1.37        2.69      2.05 o
   4 -11  10        5.34       10.41      3.36 o
   5 -11  10        0.69        0.07      3.65 o
  -5 -10  10       34.84       38.45      3.65 o
  -4 -10  10        7.79       11.95      2.44 o
  -3 -10  10       28.22       29.89      3.39 o
  -2 -10  10       15.36       16.85      2.16 o
  -1 -10  10        7.80        5.44      1.82 o
   0 -10  10        0.37       -0.26      1.51 o
   1 -10  10        5.01        1.66      1.65 o
   2 -10  10       42.65       47.69      3.01 o
   3 -10  10       15.82       20.43      2.41 o
   4 -10  10       29.54       28.22      3.73 o
   5 -10  10        1.98        4.39      3.29 o
   6 -10  10        3.09       -1.02      2.65 o
  -6  -9  10        1.69        0.66      2.62 o
  -5  -9  10       32.89       36.82      3.27 o
  -4  -9  10       22.28       27.05      3.11 o
  -3  -9  10        3.21        2.42      1.60 o
  -2  -9  10       23.94       27.96      1.85 o
  -1  -9  10        1.69       -0.03      1.40 o
   0  -9  10        0.05       -1.50      1.69 o
   1  -9  10       38.31       35.67      2.64 o
   2  -9  10      123.45      134.06      4.64 o
   3  -9  10        1.56        0.59      1.63 o
   4  -9  10       64.41       59.72      3.84 o
   5  -9  10        0.05       -0.06      2.79 o
   6  -9  10        6.32        7.15      2.95 o
  -6  -8  10       21.03       23.73      2.88 o
  -5  -8  10       19.79       20.00      2.62 o
  -4  -8  10       25.56       28.13      2.45 o
  -3  -8  10       35.11       38.19      2.95 o
  -2  -8  10       46.40       46.04      1.90 o
  -1  -8  10        0.61       -0.95      0.95 o
   0  -8  10       17.99       19.04      1.51 o
   1  -8  10      133.65      121.29      3.49 o
   2  -8  10       67.22       71.17      3.38 o
   3  -8  10       16.75       15.09      2.03 o
   4  -8  10        3.53        2.07      1.65 o
   5  -8  10       31.51       28.78      3.77 o
   6  -8  10        0.05       -0.76      2.30 o
   7  -8  10       12.43       12.20      3.26 o
  -7  -7  10        0.04       -0.29      1.91 o
  -6  -7  10        0.02        0.04      1.80 o
  -5  -7  10        4.83        7.38      1.75 o
  -4  -7  10        6.89        8.84      1.50 o
  -3  -7  10       25.85       26.62      1.60 o
  -2  -7  10       48.60       50.79      1.78 o
  -1  -7  10       17.07       14.63      1.57 o
   0  -7  10        2.55        1.36      1.18 o
   1  -7  10       10.26       15.20      1.92 o
   2  -7  10      149.23      143.15      4.53 o
   3  -7  10        1.08       -0.88      1.38 o
   4  -7  10       76.38       80.26      3.55 o
   5  -7  10       41.44       41.39      4.13 o
   6  -7  10        9.19        5.88      3.37 o
   7  -7  10        4.25        1.20      3.12 o
  -7  -6  10        3.98        4.94      2.39 o
  -6  -6  10       15.26       15.33      2.30 o
  -5  -6  10       24.21       26.16      2.01 o
  -4  -6  10      120.37      129.42      3.39 o
  -3  -6  10       21.90       19.90      1.36 o
  -2  -6  10       77.90       75.00      2.41 o
  -1  -6  10       29.89       32.27      2.58 o
   0  -6  10       39.49       40.17      1.97 o
   1  -6  10       70.36       76.98      3.27 o
   2  -6  10      126.40      113.37      4.32 o
   3  -6  10       16.37       18.26      2.06 o
   4  -6  10       24.32       26.20      2.39 o
   5  -6  10       69.29       64.13      4.78 o
   6  -6  10        3.95        1.05      2.53 o
   7  -6  10        3.84        0.31      2.68 o
  -7  -5  10        0.74        3.31      2.97 o
  -6  -5  10       21.36       27.36      2.19 o
  -5  -5  10        9.31        9.90      1.55 o
  -4  -5  10      194.79      207.30      4.37 o
  -3  -5  10       13.97       16.74      1.37 o
  -2  -5  10       22.01       21.36      1.37 o
  -1  -5  10      201.88      193.37      3.82 o
   0  -5  10      168.59      171.28      3.61 o
   1  -5  10       23.24       26.20      2.17 o
   2  -5  10      183.19      189.31      4.14 o
   3  -5  10       23.36       20.91      2.35 o
   4  -5  10       72.37       78.96      3.52 o
   5  -5  10       19.46       20.00      2.50 o
   6  -5  10       40.99       42.19      4.29 o
   7  -5  10        8.73        8.21      3.03 o
  -7  -4  10        0.64        4.97      2.56 o
  -6  -4  10        3.41        4.69      1.40 o
  -5  -4  10        0.15       -0.20      1.81 o
  -4  -4  10       25.20       22.67      1.99 o
  -3  -4  10      194.93      195.22      4.27 o
  -2  -4  10       59.52       56.20      1.80 o
  -1  -4  10       67.52       77.11      2.37 o
   0  -4  10      476.30      477.87      7.64 o
   1  -4  10      214.34      195.58      4.21 o
   2  -4  10      144.85      146.06      3.97 o
   3  -4  10      146.55      142.22      3.70 o
   4  -4  10       41.23       41.27      2.19 o
   5  -4  10        1.02        3.02      1.53 o
   6  -4  10       28.51       34.37      3.06 o
   7  -4  10        0.94        3.51      2.06 o
  -7  -3  10        0.18       -1.63      1.63 o
  -6  -3  10        0.03       -0.29      1.18 o
  -5  -3  10        3.75        3.50      1.46 o
  -4  -3  10      137.75      148.27      3.84 o
  -3  -3  10       44.56       42.53      1.65 o
  -2  -3  10       98.55      100.31      2.36 o
  -1  -3  10        0.27        1.21      0.93 o
   0  -3  10       62.87       63.60      2.32 o
   1  -3  10        0.08       -0.72      1.00 o
   2  -3  10        7.97        5.60      1.31 o
   3  -3  10      219.08      218.06      5.11 o
   4  -3  10        0.42        0.32      1.18 o
   5  -3  10        5.93        2.64      1.34 o
   6  -3  10        2.00        5.16      2.05 o
   7  -3  10       55.09       58.77      3.87 o
  -7  -2  10        3.10        4.99      1.88 o
  -6  -2  10        0.14       -0.05      1.68 o
  -5  -2  10       20.96       19.94      1.56 o
  -4  -2  10       53.71       53.68      2.31 o
  -3  -2  10       19.59       21.96      1.26 o
  -2  -2  10       11.99       13.89      1.12 o
  -1  -2  10        1.88        2.33      0.93 o
   0  -2  10        0.67        1.73      1.06 o
   1  -2  10        0.06        1.59      1.06 o
   2  -2  10       26.93       24.98      2.54 o
   3  -2  10       43.77       36.52      2.77 o
   4  -2  10        4.01        1.36      1.89 o
   5  -2  10       59.40       62.81      2.80 o
   6  -2  10        1.58        1.04      2.11 o
   7  -2  10        0.30       -0.65      1.86 o
  -7  -1  10        0.02        0.63      1.77 o
  -6  -1  10       13.82       13.13      2.25 o
  -5  -1  10       43.60       41.96      1.71 o
  -4  -1  10       94.81       86.59      2.84 o
  -3  -1  10       50.00       51.86      1.73 o
  -2  -1  10       34.36       38.61      1.68 o
  -1  -1  10       13.40       14.72      1.31 o
   0  -1  10       38.31       33.25      1.79 o
   1  -1  10        7.72       11.78      1.40 o
   2  -1  10       26.76       21.22      1.74 o
   3  -1  10       67.43       65.73      2.60 o
   4  -1  10      140.71      135.16      4.04 o
   5  -1  10       11.97        8.64      1.63 o
   6  -1  10        6.17        4.56      2.10 o
   7  -1  10        5.62        1.58      2.98 o
  -7   0  10        3.02        5.13      1.88 o
  -6   0  10        9.01        5.97      1.91 o
  -5   0  10       58.11       60.10      2.22 o
  -4   0  10       20.97       18.95      1.44 o
  -3   0  10       11.11        9.38      1.39 o
  -2   0  10        0.04       -0.33      0.91 o
  -1   0  10       30.32       33.20      1.90 o
   0   0  10        7.30        9.46      1.32 o
   1   0  10      149.81      140.28      3.53 o
   2   0  10      368.08      363.39      7.51 o
   3   0  10       29.01       30.51      1.99 o
   4   0  10       98.90      105.54      3.60 o
   5   0  10       16.82       18.69      2.03 o
   6   0  10        0.76       -0.96      2.62 o
   7   0  10        0.00       -0.71      2.16 o
  -7   1  10        1.69        6.96      2.50 o
  -6   1  10       11.63       13.07      2.24 o
  -5   1  10        4.96        5.16      1.12 o
  -4   1  10        0.12        1.52      1.13 o
  -3   1  10        0.09        0.35      1.05 o
  -2   1  10        0.80        0.17      1.01 o
  -1   1  10        6.59        6.54      1.35 o
   0   1  10       58.48       54.43      2.95 o
   1   1  10      225.31      219.09      5.19 o
   2   1  10      257.36      269.60      5.88 o
   3   1  10       30.46       27.70      2.14 o
   4   1  10        7.95        9.30      1.92 o
   5   1  10        4.82        1.58      1.49 o
   6   1  10        0.95        2.89      2.26 o
   7   1  10        1.21       -0.07      2.18 o
  -7   2  10        5.30        6.74      4.51 o
  -6   2  10        3.50       -0.92      1.81 o
  -5   2  10        0.04       -0.84      0.98 o
  -4   2  10       84.55       77.75      3.27 o
  -3   2  10        5.07        1.30      1.45 o
  -2   2  10       14.17       17.83      1.81 o
  -1   2  10        9.11        7.75      1.44 o
   0   2  10        2.67        1.79      1.40 o
   1   2  10       94.87       87.20      3.58 o
   2   2  10       21.35       22.39      2.08 o
   3   2  10        6.79        1.86      1.67 o
   4   2  10        0.11        0.77      1.57 o
   5   2  10        1.39        0.02      1.92 o
   6   2  10        2.80        4.68      2.84 o
   7   2  10        2.93        5.85      4.61 o
  -7   3  10        5.32        4.30      2.38 o
  -6   3  10        0.03        0.57      2.15 o
  -5   3  10       59.55       59.04      2.86 o
  -4   3  10       71.77       79.43      3.44 o
  -3   3  10        0.42       -0.97      1.39 o
  -2   3  10       13.89       13.62      1.97 o
  -1   3  10       59.98       56.25      2.58 o
   0   3  10       59.58       53.32      2.63 o
   1   3  10        7.96        7.87      1.71 o
   2   3  10       57.53       63.47      3.70 o
   3   3  10      116.36      118.90      4.37 o
   4   3  10       19.17       23.41      2.46 o
   5   3  10       19.28       21.42      2.87 o
   6   3  10        1.32        2.78      2.79 o
  -6   4  10        7.44        7.98      2.64 o
  -5   4  10       29.23       29.14      2.41 o
  -4   4  10        4.85        6.41      1.79 o
  -3   4  10        0.01        0.64      1.68 o
  -2   4  10       14.55       15.77      2.13 o
  -1   4  10       25.32       25.03      2.21 o
   0   4  10        0.34       -0.50      1.38 o
   1   4  10        6.56        8.19      2.21 o
   2   4  10      244.09      276.14      7.45 o
   3   4  10       56.46       68.41      7.26 o
   4   4  10        0.13        0.68      1.77 o
   5   4  10       15.98       21.15      4.11 o
   6   4  10       28.66       33.61      4.81 o
  -6   5  10        1.93        1.23      2.71 o
  -5   5  10        4.08        5.42      1.79 o
  -4   5  10        2.15        3.52      1.80 o
  -3   5  10        8.12       10.16      1.95 o
  -2   5  10        6.96        8.41      2.03 o
  -1   5  10       62.71       65.32      3.53 o
   0   5  10        0.61        0.61      1.65 o
   1   5  10       45.15       44.84      3.03 o
   2   5  10       52.41       46.78      3.10 o
   3   5  10        7.99        5.78      1.99 o
   4   5  10        0.47       -0.88      1.79 o
   5   5  10       14.93       22.49      4.40 o
  -5   6  10        0.23        1.01      2.48 o
  -4   6  10        2.36        3.45      1.79 o
  -3   6  10        0.05       -1.75      1.75 o
  -2   6  10        0.34        1.32      1.81 o
  -1   6  10       24.19       29.77      2.84 o
   0   6  10        2.82        3.12      2.09 o
   1   6  10        0.87       -0.06      1.78 o
   2   6  10        1.78        2.19      1.94 o
   3   6  10        1.31        3.79      1.91 o
   4   6  10        1.18        2.17      2.55 o
  -4   7  10        0.21        1.63      2.07 o
  -3   7  10        2.63        4.13      2.09 o
  -2   7  10       14.06       13.19      2.90 o
  -1   7  10        7.41        5.76      2.15 o
   0   7  10        0.85       -0.38      2.05 o
   1   7  10        5.77        5.97      2.13 o
   2   7  10        0.74       -1.82      1.82 o
   3   7  10        0.28       -2.36      2.36 o
  -3   8  10        2.79        7.20      2.40 o
  -2   8  10       15.28       18.56      3.52 o
  -1   8  10        0.31       -2.23      2.23 o
   0   8  10        8.44       14.19      3.57 o
   1   8  10        0.08        0.20      2.28 o
   2   8  10        0.27       -1.72      2.07 o
  -2 -13  11        1.23        1.42      3.30 o
  -1 -13  11        7.37       10.03      2.95 o
   0 -13  11        0.15       -0.30      2.59 o
   1 -13  11       28.71       29.10      3.16 o
   2 -13  11       13.30       15.64      3.24 o
   3 -13  11        1.88       -1.66      2.93 o
  -3 -12  11        2.56       -0.78      2.90 o
  -2 -12  11        4.24        1.96      2.93 o
  -1 -12  11        8.95        5.81      2.65 o
   0 -12  11        9.26        7.15      2.15 o
   1 -12  11        9.00       11.09      2.30 o
   2 -12  11       41.65       37.47      3.63 o
   3 -12  11        0.32        0.67      2.93 o
   4 -12  11        1.42       -0.50      3.07 o
  -4 -11  11       18.68       19.40      4.11 o
  -3 -11  11        0.92        0.04      2.91 o
  -2 -11  11        2.17        0.49      2.09 o
  -1 -11  11        2.44        3.51      1.87 o
   0 -11  11        0.00        0.26      1.69 o
   1 -11  11        5.54        5.49      3.03 o
   2 -11  11       34.42       32.00      2.95 o
   3 -11  11        1.89        3.45      2.30 o
   4 -11  11        4.54        8.82      4.66 o
   5 -11  11        0.67        3.38      2.88 o
  -5 -10  11        4.77        4.19      2.34 o
  -4 -10  11       26.94       34.15      5.60 o
  -3 -10  11       34.30       34.68      4.25 o
  -2 -10  11        0.19        0.79      2.05 o
  -1 -10  11        1.77        2.70      1.74 o
   0 -10  11       64.36       66.65      3.55 o
   1 -10  11        4.76        4.69      1.82 o
   2 -10  11       16.87       24.76      2.60 o
   3 -10  11       17.96       21.72      3.06 o
   4 -10  11        2.25        0.66      2.69 o
   5 -10  11        0.13        2.17      2.87 o
  -5  -9  11        1.42        2.37      2.06 o
  -4  -9  11        5.72       10.59      2.33 o
  -3  -9  11       51.36       48.86      4.29 o
  -2  -9  11       23.96       26.42      3.83 o
  -1  -9  11       22.49       23.38      2.29 o
   0  -9  11        2.48        1.86      1.54 o
   1  -9  11        0.19        2.52      1.81 o
   2  -9  11        0.31       -1.48      1.48 o
   3  -9  11       48.37       51.28      3.25 o
   4  -9  11        0.01        0.77      1.99 o
   5  -9  11        2.49        2.22      2.66 o
   6  -9  11        4.63        6.95      3.34 o
  -6  -8  11        1.32        2.35      2.18 o
  -5  -8  11        5.53        6.64      2.15 o
  -4  -8  11        2.33        4.48      1.95 o
  -3  -8  11        1.30       -0.23      1.52 o
  -2  -8  11        0.46        0.77      1.17 o
  -1  -8  11        1.01       -0.26      1.04 o
   0  -8  11        0.25       -0.05      1.11 o
   1  -8  11       55.99       62.90      2.67 o
   2  -8  11        3.94        2.50      1.65 o
   3  -8  11       77.37       71.11      3.52 o
   4  -8  11       10.55        9.68      2.49 o
   5  -8  11        0.90       -1.36      2.20 o
   6  -8  11        1.11       -1.42      2.53 o
  -6  -7  11        0.03       -1.80      1.89 o
  -5  -7  11        2.78        2.82      1.71 o
  -4  -7  11        0.31        0.82      1.26 o
  -3  -7  11       76.98       74.37      2.79 o
  -2  -7  11       11.26       10.30      2.45 o
  -1  -7  11       80.29       77.79      3.16 o
   0  -7  11       13.56       13.26      1.70 o
   1  -7  11       45.16       51.38      2.92 o
   2  -7  11        4.64        5.65      1.75 o
   3  -7  11       13.81       11.44      2.00 o
   4  -7  11        9.48       11.20      2.13 o
   5  -7  11        4.02        3.71      2.72 o
   6  -7  11        1.95        2.46      2.80 o
   7  -7  11       13.66       13.56      3.52 o
  -7  -6  11        8.52        6.23      2.10 o
  -6  -6  11        0.00        1.18      1.90 o
  -5  -6  11       19.68       25.72      2.50 o
  -4  -6  11        2.42        4.18      1.38 o
  -3  -6  11        0.04        0.13      1.33 o
  -2  -6  11       13.65       13.67      1.44 o
  -1  -6  11      369.95      347.64      6.23 o
   0  -6  11      639.48      582.86      9.18 o
   1  -6  11        7.27        4.94      1.64 o
   2  -6  11        0.65        1.20      1.50 o
   3  -6  11       42.84       41.35      2.74 o
   4  -6  11      219.23      215.97      6.08 o
   5  -6  11        1.54       -3.43      3.43 o
   6  -6  11       15.26       14.26      3.70 o
   7  -6  11        4.45        4.09      3.28 o
  -7  -5  11        2.04        2.25      1.63 o
  -6  -5  11       32.27       34.49      2.58 o
  -5  -5  11       54.50       55.97      2.67 o
  -4  -5  11        1.22        2.27      1.36 o
  -3  -5  11       93.01       88.05      3.52 o
  -2  -5  11       85.15       84.40      2.77 o
  -1  -5  11      123.01      122.55      3.91 o
   0  -5  11        1.74        1.42      1.25 o
   1  -5  11       67.52       56.96      2.66 o
   2  -5  11       58.79       55.74      2.98 o
   3  -5  11        9.57        9.20      1.31 o
   4  -5  11       45.34       50.09      3.03 o
   5  -5  11        0.52       -1.54      2.01 o
   6  -5  11      218.81      207.93      9.96 o
   7  -5  11       77.65       81.03      5.94 o
  -7  -4  11        1.51        2.31      2.05 o
  -6  -4  11        0.63       -0.78      1.37 o
  -5  -4  11       71.13       79.48      3.41 o
  -4  -4  11       66.28       58.60      3.14 o
  -3  -4  11        9.68        6.42      1.81 o
  -2  -4  11       46.35       44.71      2.08 o
  -1  -4  11       13.22       15.09      1.57 o
   0  -4  11      183.31      181.31      4.53 o
   1  -4  11       95.20       88.12      3.16 o
   2  -4  11      103.67      112.10      3.65 o
   3  -4  11        4.21        4.61      1.67 o
   4  -4  11       40.19       41.97      2.26 o
   5  -4  11       62.73       69.86      3.30 o
   6  -4  11       30.21       37.71      3.23 o
   7  -4  11       14.42       13.28      3.68 o
  -7  -3  11        0.00        0.77      2.61 o
  -6  -3  11        2.14        0.42      1.34 o
  -5  -3  11       26.90       31.00      2.70 o
  -4  -3  11       93.78      100.30      4.05 o
  -3  -3  11       31.60       29.49      2.24 o
  -2  -3  11       13.65       11.40      1.44 o
  -1  -3  11       79.81       86.83      2.84 o
   0  -3  11       62.81       57.15      2.53 o
   1  -3  11       63.93       68.89      2.82 o
   2  -3  11       88.82       88.07      3.25 o
   3  -3  11        0.00       -1.22      1.22 o
   4  -3  11        6.90        6.23      1.64 o
   5  -3  11        0.81        4.22      1.78 o
   6  -3  11        5.27        3.54      2.10 o
   7  -3  11        6.24        3.69      2.34 o
  -7  -2  11        6.28       12.17      2.48 o
  -6  -2  11        0.26        2.14      1.19 o
  -5  -2  11       15.97       15.89      2.10 o
  -4  -2  11       10.04       11.54      1.98 o
  -3  -2  11        0.02       -1.33      1.33 o
  -2  -2  11       26.60       27.03      1.78 o
  -1  -2  11      102.31      107.43      3.12 o
   0  -2  11        6.22        7.62      1.46 o
   1  -2  11       14.43       14.87      1.76 o
   2  -2  11       46.25       43.73      2.61 o
   3  -2  11        1.11       -1.28      1.28 o
   4  -2  11       18.09       15.05      2.18 o
   5  -2  11        0.11        1.76      1.61 o
   6  -2  11        1.65        3.70      2.11 o
   7  -2  11        0.93        1.82      3.01 o
  -7  -1  11        0.04       -0.26      2.02 o
  -6  -1  11        0.67        3.61      1.92 o
  -5  -1  11       50.06       46.13      2.61 o
  -4  -1  11        5.38        5.86      1.62 o
  -3  -1  11      109.62      109.99      3.89 o
  -2  -1  11        4.55        4.21      1.28 o
  -1  -1  11      142.87      145.82      3.72 o
   0  -1  11       13.89       12.42      1.64 o
   1  -1  11        0.14       -0.75      1.37 o
   2  -1  11       46.07       39.45      2.43 o
   3  -1  11      190.29      192.13      5.00 o
   4  -1  11       18.75       21.68      2.12 o
   5  -1  11       12.31       12.91      2.55 o
   6  -1  11       15.03       13.84      3.62 o
   7  -1  11        5.83        9.42      2.77 o
  -7   0  11        0.27       -0.49      1.98 o
  -6   0  11        1.49        0.31      1.74 o
  -5   0  11       55.36       47.82      3.72 o
  -4   0  11        0.00        0.23      1.43 o
  -3   0  11       70.73       73.93      5.57 o
  -2   0  11       81.64       76.44      2.98 o
  -1   0  11       22.81       24.05      1.82 o
   0   0  11        6.07        5.62      1.50 o
   1   0  11        3.23        3.13      1.50 o
   2   0  11       25.66       18.60      2.01 o
   3   0  11       10.01        6.00      1.79 o
   4   0  11        0.47        1.38      1.48 o
   5   0  11        6.46        6.30      2.52 o
   6   0  11       47.06       54.84      4.06 o
   7   0  11       13.29       12.24      3.45 o
  -7   1  11        2.61        6.09      3.88 o
  -6   1  11        4.17        5.20      2.16 o
  -5   1  11       18.60       14.04      2.07 o
  -4   1  11       86.68       78.19      3.40 o
  -3   1  11        4.44        5.24      1.63 o
  -2   1  11        0.63        2.60      1.54 o
  -1   1  11      132.37      120.67      3.43 o
   0   1  11       24.92       31.74      2.67 o
   1   1  11        0.04       -0.62      1.73 o
   2   1  11       14.55       12.65      1.84 o
   3   1  11      102.95      111.77      3.87 o
   4   1  11       27.95       27.05      2.33 o
   5   1  11       21.43       18.69      2.92 o
   6   1  11        0.07       -0.49      2.16 o
  -6   2  11        0.64        0.78      2.17 o
  -5   2  11        3.48        4.58      2.12 o
  -4   2  11        9.69       10.29      1.92 o
  -3   2  11        3.92        3.07      1.50 o
  -2   2  11        1.03       -0.32      1.53 o
  -1   2  11        2.44        4.50      2.05 o
   0   2  11       47.66       48.61      2.59 o
   1   2  11       14.17        9.81      1.75 o
   2   2  11       25.71       27.55      3.09 o
   3   2  11       11.50       16.51      2.12 o
   4   2  11       19.40       16.90      2.21 o
   5   2  11        1.71        1.78      2.63 o
   6   2  11       13.94       15.93      3.12 o
  -6   3  11        0.49        3.60      2.41 o
  -5   3  11        5.27        7.75      1.85 o
  -4   3  11       59.74       65.61      3.33 o
  -3   3  11       29.95       34.56      2.80 o
  -2   3  11       10.75       10.67      1.99 o
  -1   3  11        8.54        5.08      1.68 o
   0   3  11       42.24       34.05      2.38 o
   1   3  11       32.97       31.52      2.36 o
   2   3  11        3.87        3.29      1.71 o
   3   3  11        0.06       -0.11      1.81 o
   4   3  11       19.54       22.77      2.61 o
   5   3  11        0.45       -1.46      2.91 o
  -6   4  11       11.69       12.64      3.00 o
  -5   4  11       38.65       43.48      2.97 o
  -4   4  11       44.98       51.72      3.37 o
  -3   4  11        0.32       -0.34      1.56 o
  -2   4  11        3.79        2.47      1.78 o
  -1   4  11        8.30        3.92      2.93 o
   0   4  11        0.70        2.86      1.74 o
   1   4  11        6.96        7.56      1.82 o
   2   4  11       28.78       27.20      2.73 o
   3   4  11       26.30       25.95      2.72 o
   4   4  11       18.33       24.01      2.69 o
   5   4  11        5.08        0.47      3.36 o
  -5   5  11        6.97       12.02      2.39 o
  -4   5  11        0.75        2.31      1.80 o
  -3   5  11        3.56        4.10      2.00 o
  -2   5  11       28.20       29.05      2.74 o
  -1   5  11       18.74       14.78      2.44 o
   0   5  11        1.37        2.85      2.12 o
   1   5  11       10.43       12.74      2.31 o
   2   5  11       46.54       47.43      3.25 o
   3   5  11        9.20        5.96      2.16 o
   4   5  11        4.34        5.28      2.74 o
  -4   6  11        0.13       -0.91      1.86 o
  -3   6  11        0.02        0.51      1.88 o
  -2   6  11        1.29        0.13      2.20 o
  -1   6  11        3.61        4.73      2.22 o
   0   6  11        0.76       -0.42      2.01 o
   1   6  11        0.45       -0.97      1.79 o
   2   6  11        1.29        4.59      2.16 o
   3   6  11        0.59        0.51      2.00 o
  -3   7  11        8.38       12.28      2.62 o
  -2   7  11       18.88       24.21      3.37 o
  -1   7  11        0.00        0.50      2.40 o
   0   7  11        0.18        1.39      2.88 o
   1   7  11        5.10        4.97      2.48 o
   2   7  11        1.23       -0.23      1.95 o
  -1 -13  12        5.25        8.79      3.70 o
   0 -13  12        3.51        0.90      2.32 o
   1 -13  12        7.09        6.67      2.49 o
  -3 -12  12        2.16        1.80      4.10 o
  -2 -12  12        6.73        9.19      3.68 o
  -1 -12  12        1.65        3.51      2.50 o
   0 -12  12        6.74        6.54      2.41 o
   1 -12  12       20.55       27.42      2.98 o
   2 -12  12        0.24        1.47      2.35 o
   3 -12  12       18.90       17.22      3.97 o
  -4 -11  12        1.76        4.83      4.30 o
  -3 -11  12       19.12       19.11      4.08 o
  -2 -11  12       25.59       23.84      4.68 o
  -1 -11  12        3.83        4.77      2.37 o
   0 -11  12        0.45       -0.70      1.66 o
   1 -11  12        0.81        2.27      1.93 o
   2 -11  12        2.62        4.59      1.99 o
   3 -11  12        9.36       12.26      3.41 o
   4 -11  12        3.18        5.05      3.16 o
  -4 -10  12       24.00       27.44      5.05 o
  -3 -10  12        3.57        6.64      3.17 o
  -2 -10  12       42.27       38.27      4.45 o
  -1 -10  12        1.63        0.57      1.66 o
   0 -10  12       91.90       96.71      4.31 o
   1 -10  12       37.36       36.73      3.03 o
   2 -10  12       20.91       25.27      2.70 o
   3 -10  12        5.86        5.73      2.44 o
   4 -10  12       26.32       18.19      3.71 o
   5 -10  12       10.28       10.70      8.18 o
  -5  -9  12       10.94       12.36      2.71 o
  -4  -9  12        5.69        5.13      2.23 o
  -3  -9  12        6.70        5.69      2.94 o
  -2  -9  12        7.68        6.74      2.27 o
  -1  -9  12       18.91       25.18      2.48 o
   0  -9  12        0.99        2.61      1.85 o
   1  -9  12       37.08       37.26      2.88 o
   2  -9  12       32.62       34.72      2.86 o
   3  -9  12       18.26       17.15      2.42 o
   4  -9  12       12.83       18.27      8.99 o
   5  -9  12        8.51       15.72      5.12 o
  -5  -8  12       11.99        8.66      2.37 o
  -4  -8  12       67.26       71.98      4.67 o
  -3  -8  12       17.87       19.80      2.21 o
  -2  -8  12        0.05        0.33      1.26 o
  -1  -8  12        5.84        9.56      1.55 o
   0  -8  12       53.25       53.11      3.80 o
   1  -8  12        8.21        9.73      1.67 o
   2  -8  12        4.68        5.57      1.82 o
   3  -8  12       12.16       10.29      2.08 o
   4  -8  12        9.33        5.21      2.21 o
   5  -8  12        0.05        1.91      2.86 o
   6  -8  12        0.17        0.53      2.98 o
  -6  -7  12       16.76       20.35      2.87 o
  -5  -7  12        3.10        0.91      1.76 o
  -4  -7  12        3.79        2.98      1.59 o
  -3  -7  12        6.63        8.91      1.82 o
  -2  -7  12        1.15        2.17      1.29 o
  -1  -7  12        6.76        6.82      1.37 o
   0  -7  12       17.18       15.58      1.80 o
   1  -7  12        3.26        3.71      1.72 o
   2  -7  12       85.33       85.74      3.82 o
   3  -7  12        9.16       11.70      2.13 o
   4  -7  12       24.42       18.02      4.27 o
   5  -7  12        0.14       -0.25      3.30 o
   6  -7  12        0.01        0.46      2.99 o
  -6  -6  12        0.94       -0.66      2.70 o
  -5  -6  12        1.32        2.35      1.72 o
  -4  -6  12        1.94        0.40      1.43 o
  -3  -6  12        9.74        9.16      1.80 o
  -2  -6  12        1.37       -0.03      1.21 o
  -1  -6  12       17.72       18.41      1.75 o
   0  -6  12      177.89      176.22      4.29 o
   1  -6  12      115.34      110.66      3.79 o
   2  -6  12      104.44      104.90      4.15 o
   3  -6  12        6.68        4.59      1.78 o
   4  -6  12        5.80        6.77      2.03 o
   5  -6  12       19.47       16.81      7.19 o
   6  -6  12        0.09       -2.74      2.95 o
  -6  -5  12        0.04        0.90      1.60 o
  -5  -5  12        6.71        9.43      1.90 o
  -4  -5  12        0.07        1.90      1.48 o
  -3  -5  12        0.08        0.67      1.40 o
  -2  -5  12      125.45      129.02      3.90 o
  -1  -5  12      435.21      404.90      7.12 o
   0  -5  12      261.03      236.35      5.04 o
   1  -5  12        4.20        4.34      1.50 o
   2  -5  12        0.06        0.63      1.66 o
   3  -5  12       18.14       15.57      2.27 o
   4  -5  12        0.25        2.01      1.75 o
   5  -5  12       17.05       21.69      4.69 o
   6  -5  12        2.40        2.70      3.28 o
  -6  -4  12       23.03       21.73      2.21 o
  -5  -4  12       34.11       32.84      2.62 o
  -4  -4  12       21.11       27.86      4.56 o
  -3  -4  12       41.91       45.75      3.43 o
  -2  -4  12        0.20        1.18      1.38 o
  -1  -4  12        1.05       -0.96      1.20 o
   0  -4  12        5.45        3.51      1.40 o
   1  -4  12        0.94        0.74      1.42 o
   2  -4  12       41.26       40.97      2.56 o
   3  -4  12       57.65       53.19      3.07 o
   4  -4  12        5.73        5.70      1.52 o
   5  -4  12       77.06       86.44      4.83 o
   6  -4  12      136.77      149.77      8.13 o
  -6  -3  12       15.41       16.82      2.41 o
  -5  -3  12        4.10        5.59      1.68 o
  -4  -3  12        8.96        6.82      1.71 o
  -3  -3  12       27.81       29.60      2.37 o
  -2  -3  12        6.81        6.64      1.81 o
  -1  -3  12       22.71       23.16      1.82 o
   0  -3  12       20.17       20.04      1.90 o
   1  -3  12      108.24      101.21      3.58 o
   2  -3  12      422.55      416.87      8.19 o
   3  -3  12        0.52        3.25      1.51 o
   4  -3  12       94.48       92.35      4.05 o
   5  -3  12        0.01       -1.58      1.58 o
   6  -3  12        0.58       -2.00      2.00 o
  -6  -2  12       20.44       20.05      2.05 o
  -5  -2  12       57.27       58.59      3.06 o
  -4  -2  12        2.49        2.34      1.51 o
  -3  -2  12       12.01       11.04      1.88 o
  -2  -2  12       12.18       12.00      1.73 o
  -1  -2  12       29.02       32.84      2.04 o
   0  -2  12       10.97       10.31      1.67 o
   1  -2  12       53.61       54.89      2.80 o
   2  -2  12        5.96        5.29      1.68 o
   3  -2  12       14.55       10.14      1.87 o
   4  -2  12       32.22       36.06      2.57 o
   5  -2  12        1.10       -0.41      1.71 o
   6  -2  12       13.07       14.86      2.78 o
  -6  -1  12        0.56       -0.86      2.41 o
  -5  -1  12       20.66       25.06      2.20 o
  -4  -1  12        8.54       10.18      1.80 o
  -3  -1  12       22.49       22.36      2.47 o
  -2  -1  12       48.46       49.19      3.01 o
  -1  -1  12       26.10       24.99      1.95 o
   0  -1  12        0.39        0.56      1.66 o
   1  -1  12      110.49      121.78      3.92 o
   2  -1  12       20.32       22.00      2.09 o
   3  -1  12       15.42       12.13      1.96 o
   4  -1  12       14.34       16.68      2.34 o
   5  -1  12        5.08        5.00      2.02 o
   6  -1  12        5.30        4.79      2.46 o
  -6   0  12        6.65        5.40      2.56 o
  -5   0  12        7.79        8.94      1.80 o
  -4   0  12       26.79       23.30      2.29 o
  -3   0  12        7.21        8.50      1.86 o
  -2   0  12       62.63       64.70      3.25 o
  -1   0  12      110.80      103.25      3.31 o
   0   0  12       57.01       55.52      2.75 o
   1   0  12        0.36       -1.23      1.44 o
   2   0  12       14.79       13.36      2.50 o
   3   0  12        9.62       13.82      2.02 o
   4   0  12        5.55        5.70      1.87 o
   5   0  12       17.43       14.65      3.15 o
   6   0  12        3.73        3.10      2.51 o
  -6   1  12        5.32        4.02      2.42 o
  -5   1  12       12.28        8.14      1.78 o
  -4   1  12       19.57       22.90      2.32 o
  -3   1  12       21.03       17.24      2.16 o
  -2   1  12        1.67       -1.09      1.56 o
  -1   1  12        6.24        6.19      1.72 o
   0   1  12        0.02       -1.36      1.36 o
   1   1  12       15.18       13.92      1.92 o
   2   1  12        0.61        0.87      1.54 o
   3   1  12        4.12        1.65      1.67 o
   4   1  12       10.57       10.70      2.04 o
   5   1  12       35.57       39.20      3.18 o
   6   1  12       24.89       25.61      3.58 o
  -6   2  12        4.98        8.13      2.77 o
  -5   2  12        9.99       10.66      1.99 o
  -4   2  12        0.01       -0.95      1.56 o
  -3   2  12        1.12        2.74      1.68 o
  -2   2  12       12.69       11.31      2.08 o
  -1   2  12        4.26        2.12      1.80 o
   0   2  12       19.13       25.33      2.24 o
   1   2  12       13.97       15.10      2.08 o
   2   2  12        5.62        1.97      1.68 o
   3   2  12        1.16        0.26      1.94 o
   4   2  12        0.16       -0.64      1.66 o
   5   2  12        6.63       12.37      3.87 o
  -5   3  12        6.71        4.73      1.89 o
  -4   3  12        0.25        3.03      3.31 o
  -3   3  12        0.77       -1.68      2.11 o
  -2   3  12       12.69       11.79      2.12 o
  -1   3  12        5.14        1.85      1.81 o
   0   3  12       27.42       30.63      2.71 o
   1   3  12       94.47      100.97      3.87 o
   2   3  12       82.45       85.15      3.70 o
   3   3  12        0.94        0.35      1.78 o
   4   3  12        9.63       12.76      2.24 o
   5   3  12       21.09       17.79      3.73 o
  -5   4  12        0.26        0.00      1.77 o
  -4   4  12        0.49        3.11      1.98 o
  -3   4  12        0.04        1.05      1.92 o
  -2   4  12        0.46       -0.33      2.05 o
  -1   4  12        9.31        9.47      2.39 o
   0   4  12        6.51        4.21      2.33 o
   1   4  12       10.70       10.34      2.31 o
   2   4  12        6.15        9.10      2.10 o
   3   4  12       33.10       36.01      2.84 o
   4   4  12        1.27        4.99      2.84 o
  -4   5  12        0.09        2.56      2.10 o
  -3   5  12        2.25       -0.03      2.07 o
  -2   5  12       10.09        8.07      3.96 o
  -1   5  12        0.46        1.14      2.21 o
   0   5  12        8.26        7.93      3.93 o
   1   5  12        1.59        0.21      2.26 o
   2   5  12        1.11        2.03      2.09 o
   3   5  12        0.01       -1.94      1.94 o
  -3   6  12        0.06        2.92      2.26 o
  -2   6  12        9.38        9.78      2.83 o
  -1   6  12       13.67       14.58      5.13 o
   0   6  12        2.19        6.09      3.94 o
   1   6  12        3.82        1.80      4.72 o
   2   6  12        0.87        0.39      2.27 o
  -1 -12  13        1.40       -1.81      2.91 o
   0 -12  13        0.66       -1.00      2.31 o
   1 -12  13        2.75       -0.05      2.12 o
   2 -12  13        2.64        5.06      2.85 o
  -3 -11  13        9.65       13.05      4.44 o
  -2 -11  13       10.02        7.97      5.17 o
  -1 -11  13       23.85       29.02      3.56 o
   0 -11  13        2.11        1.64      1.93 o
   1 -11  13        5.17        7.15      2.41 o
   2 -11  13        5.51        6.77      2.36 o
   3 -11  13        2.15        3.49      2.52 o
  -4 -10  13        9.20       13.10      3.53 o
  -3 -10  13       48.39       54.94      5.24 o
  -2 -10  13        1.52       -0.44      2.78 o
  -1 -10  13        7.68        6.19      2.42 o
   0 -10  13        0.27       -1.74      1.74 o
   1 -10  13        0.30       -0.18      1.82 o
   2 -10  13        3.94        8.13      2.28 o
   3 -10  13       29.52       29.04      3.51 o
   4 -10  13        2.32        3.71      3.18 o
  -4  -9  13       10.19       12.24      3.43 o
  -3  -9  13        9.49        8.83      3.91 o
  -2  -9  13        7.68        9.16      3.07 o
  -1  -9  13       33.08       29.36      3.88 o
   0  -9  13       41.76       39.42      3.06 o
   1  -9  13        0.09        1.64      1.86 o
   2  -9  13        0.76        1.59      1.91 o
   3  -9  13       31.08       32.70      2.99 o
   4  -9  13       44.57       52.10     13.76 o
   5  -9  13        0.23        1.94      3.16 o
  -5  -8  13        5.94        4.82      2.84 o
  -4  -8  13        4.39        3.58      2.19 o
  -3  -8  13       27.17       33.25      2.74 o
  -2  -8  13        4.65        7.61      1.77 o
  -1  -8  13        1.17        2.35      1.59 o
   0  -8  13        4.75        5.30      1.75 o
   1  -8  13       33.65       36.00      2.41 o
   2  -8  13       33.89       33.56      2.86 o
   3  -8  13        2.96        0.51      1.83 o
   4  -8  13       20.61       26.73      3.31 o
   5  -8  13        2.28        6.34      4.84 o
  -5  -7  13       21.90       27.35      2.77 o
  -4  -7  13        3.96        3.76      1.70 o
  -3  -7  13        2.41        3.35      1.69 o
  -2  -7  13        1.25        2.94      1.62 o
  -1  -7  13       51.01       46.58      2.39 o
   0  -7  13        4.03        4.49      1.44 o
   1  -7  13        1.38       -1.42      1.42 o
   2  -7  13        0.20       -0.27      1.60 o
   3  -7  13       12.77       16.68      2.46 o
   4  -7  13        6.80        7.73      2.75 o
   5  -7  13        3.62       -0.24      3.60 o
  -6  -6  13       16.21       17.62      3.89 o
  -5  -6  13       22.26       25.02      2.52 o
  -4  -6  13        2.37        3.06      1.68 o
  -3  -6  13        0.20       -0.32      1.52 o
  -2  -6  13       13.62        9.22      1.91 o
  -1  -6  13       30.60       35.33      2.14 o
   0  -6  13       72.67       66.58      2.81 o
   1  -6  13       97.82      106.54      3.91 o
   2  -6  13        4.89        4.64      1.82 o
   3  -6  13       16.52       14.07      2.45 o
   4  -6  13        3.91        4.82      2.47 o
   5  -6  13       10.84       12.21      3.81 o
   6  -6  13       32.05       36.76      4.99 o
  -6  -5  13        3.45        4.54      1.88 o
  -5  -5  13        0.70        2.47      1.65 o
  -4  -5  13        2.07        1.07      1.59 o
  -3  -5  13        0.81        2.34      1.52 o
  -2  -5  13        7.83        6.47      1.82 o
  -1  -5  13       11.20       10.24      1.61 o
   0  -5  13        9.33       11.12      1.70 o
   1  -5  13       70.21       73.12      3.26 o
   2  -5  13       24.83       26.36      2.30 o
   3  -5  13       62.60       62.28      3.61 o
   4  -5  13        6.77        9.35      2.20 o
   5  -5  13       16.15       12.47      3.74 o
   6  -5  13       22.46       26.36      4.63 o
  -6  -4  13        0.03       -1.04      1.63 o
  -5  -4  13        4.52        4.05      1.85 o
  -4  -4  13        4.68        6.51      1.89 o
  -3  -4  13        0.00        0.70      1.44 o
  -2  -4  13        3.56        1.87      1.61 o
  -1  -4  13       15.54       14.84      1.74 o
   0  -4  13        6.50        6.41      1.55 o
   1  -4  13       43.60       42.29      2.63 o
   2  -4  13       12.10       14.08      1.99 o
   3  -4  13       13.55       15.25      2.12 o
   4  -4  13       18.60       21.32      2.64 o
   5  -4  13        0.45       -2.72      2.72 o
   6  -4  13        0.01       -0.90      3.03 o
  -6  -3  13        0.01       -0.59      1.48 o
  -5  -3  13       19.40       17.24      2.23 o
  -4  -3  13        9.80        9.10      1.91 o
  -3  -3  13        0.00       -0.18      1.44 o
  -2  -3  13       17.05       17.22      2.20 o
  -1  -3  13       19.37       16.54      2.01 o
   0  -3  13        1.76        0.54      1.49 o
   1  -3  13        3.05        1.52      1.52 o
   2  -3  13        5.26        7.59      1.78 o
   3  -3  13        7.44        5.87      1.82 o
   4  -3  13       25.20       26.25      2.37 o
   5  -3  13        8.31       10.10      3.46 o
   6  -3  13        4.91        3.08      3.26 o
  -6  -2  13        0.18        2.45      1.63 o
  -5  -2  13        2.28        0.95      2.01 o
  -4  -2  13        0.00        1.59      1.61 o
  -3  -2  13        0.06       -1.39      1.39 o
  -2  -2  13       24.26       24.98      2.64 o
  -1  -2  13       46.98       48.21      2.74 o
   0  -2  13        5.05        2.15      1.53 o
   1  -2  13       50.18       43.59      2.60 o
   2  -2  13        8.44        5.56      1.69 o
   3  -2  13       46.03       40.73      2.73 o
   4  -2  13        1.25        1.47      1.76 o
   5  -2  13       15.47       15.52      2.80 o
   6  -2  13        5.21        1.11      4.35 o
  -6  -1  13        2.33        7.52      3.63 o
  -5  -1  13        4.35        3.33      1.86 o
  -4  -1  13        4.77        2.40      1.66 o
  -3  -1  13        0.61       -0.97      1.69 o
  -2  -1  13        2.66        3.23      1.77 o
  -1  -1  13       19.49       21.26      2.18 o
   0  -1  13      119.03      110.65      3.80 o
   1  -1  13       59.59       60.58      3.01 o
   2  -1  13        0.09       -1.52      1.52 o
   3  -1  13       47.60       54.25      3.06 o
   4  -1  13        5.69        6.35      1.94 o
   5  -1  13       13.80       17.58      2.61 o
  -6   0  13        9.18       12.15      3.01 o
  -5   0  13        6.28        4.42      1.91 o
  -4   0  13        3.06        5.15      1.83 o
  -3   0  13        8.24       10.08      2.04 o
  -2   0  13        2.02       -0.22      1.68 o
  -1   0  13       24.61       20.32      2.45 o
   0   0  13        4.44        5.19      1.65 o
   1   0  13       19.02       19.79      2.13 o
   2   0  13        2.64        0.63      1.64 o
   3   0  13       16.93       19.12      2.34 o
   4   0  13       14.56       17.48      2.32 o
   5   0  13        1.48        1.17      3.66 o
  -5   1  13        0.28        1.73      1.74 o
  -4   1  13        2.16        3.71      2.56 o
  -3   1  13        1.28        2.82      1.71 o
  -2   1  13       14.14        8.89      2.11 o
  -1   1  13       25.26       21.03      2.51 o
   0   1  13        5.33        8.94      2.01 o
   1   1  13       10.97        7.77      3.27 o
   2   1  13       17.74       14.45      2.19 o
   3   1  13        0.01        0.60      1.75 o
   4   1  13        1.08       -1.63      1.63 o
   5   1  13        0.04        5.44      3.65 o
  -5   2  13        0.32        1.43      1.81 o
  -4   2  13        0.15        1.33      1.87 o
  -3   2  13        0.09       -0.49      2.42 o
  -2   2  13        8.10        7.54      2.02 o
  -1   2  13       30.23       25.62      2.73 o
   0   2  13       13.07       12.56      2.55 o
   1   2  13        5.04        6.89      2.16 o
   2   2  13        7.33        8.23      2.19 o
   3   2  13        3.27        6.63      2.67 o
   4   2  13        1.55        1.70      1.98 o
  -4   3  13        0.81        1.22      1.90 o
  -3   3  13        5.94        9.79      2.28 o
  -2   3  13        0.21       -0.65      1.97 o
  -1   3  13        4.53        5.08      2.43 o
   0   3  13        0.15        2.53      3.05 o
   1   3  13        1.03        2.35      2.03 o
   2   3  13        8.58        8.37      2.17 o
   3   3  13        3.65        4.90      2.01 o
   4   3  13        8.77       12.88      2.76 o
  -4   4  13        0.00        1.20      3.21 o
  -3   4  13        1.21       -0.74      1.98 o
  -2   4  13        2.64        5.26      4.08 o
  -1   4  13       17.51       15.22      3.04 o
   0   4  13       18.75       11.04      6.38 o
   1   4  13       29.79       31.85      4.33 o
   2   4  13        0.02        1.35      2.16 o
   3   4  13       14.80       14.23      2.46 o
  -2   5  13       12.34       17.16      3.05 o
  -1   5  13        8.98       11.18      3.01 o
   0   5  13        0.48        1.22      2.69 o
   1   5  13        3.31        7.06      3.33 o
   2   5  13        0.24       -3.06      4.22 o
  -2 -11  14        0.45       -0.36      3.03 o
  -1 -11  14        1.37        1.80      3.14 o
   0 -11  14        1.84        6.77      2.90 o
   1 -11  14        2.88        4.62      2.30 o
   2 -11  14       11.51       16.37      2.72 o
  -3 -10  14        0.50        3.92      8.06 o
  -2 -10  14        1.40        1.59      2.96 o
  -1 -10  14        2.62        5.43      3.09 o
   0 -10  14        2.71        3.47      2.34 o
   1 -10  14        9.62       10.67      2.62 o
   2 -10  14       26.02       25.01      2.92 o
   3 -10  14        7.12       11.38      3.56 o
  -4  -9  14        3.70        5.94      4.17 o
  -3  -9  14        0.65        3.53      2.93 o
  -2  -9  14        7.82       10.88      3.40 o
  -1  -9  14        3.49        2.92      6.18 o
   0  -9  14        0.00        0.04      1.87 o
   1  -9  14       37.64       32.64      2.97 o
   2  -9  14       12.84       12.10      2.48 o
   3  -9  14        4.01        5.24      2.63 o
   4  -9  14        1.40        1.54      3.28 o
  -4  -8  14        0.02       -1.34      2.03 o
  -3  -8  14        5.87        5.78      2.47 o
  -2  -8  14       11.88       13.59      2.94 o
  -1  -8  14        2.43        1.94      2.31 o
   0  -8  14        4.15        3.27      2.07 o
   1  -8  14        0.45        0.94      1.81 o
   2  -8  14        0.34        2.66      1.94 o
   3  -8  14        0.50       -1.71      2.43 o
   4  -8  14        9.84       10.91      4.47 o
  -4  -7  14        0.87       -0.05      1.92 o
  -3  -7  14        3.63        5.99      1.92 o
  -2  -7  14        6.20        8.45      1.92 o
  -1  -7  14        6.93        6.84      1.70 o
   0  -7  14        2.74        3.31      1.54 o
   1  -7  14        1.75        0.67      2.23 o
   2  -7  14       14.78       15.23      2.44 o
   3  -7  14       11.25       12.43      2.47 o
   4  -7  14        0.40        0.96      2.47 o
   5  -7  14        3.39        2.81      3.35 o
  -5  -6  14        0.05        2.81      1.99 o
  -4  -6  14        2.74        4.29      1.93 o
  -3  -6  14        1.85        3.53      1.81 o
  -2  -6  14        6.51        4.28      2.09 o
  -1  -6  14       31.90       31.79      2.50 o
   0  -6  14       16.93       14.68      1.89 o
   1  -6  14        1.09        0.46      1.53 o
   2  -6  14       17.98       19.91      2.49 o
   3  -6  14        0.62        0.94      2.13 o
   4  -6  14        0.31        1.43      2.47 o
   5  -6  14       17.59       16.70      4.32 o
  -5  -5  14        3.12        4.62      1.93 o
  -4  -5  14       11.94        9.39      2.12 o
  -3  -5  14       20.11       19.23      2.43 o
  -2  -5  14        7.47        5.85      1.90 o
  -1  -5  14        7.64        8.00      1.84 o
   0  -5  14       81.98       71.06      3.05 o
   1  -5  14       20.54       24.21      2.35 o
   2  -5  14        2.57        1.59      1.64 o
   3  -5  14        0.33        0.00      1.89 o
   4  -5  14        0.02       -2.27      2.27 o
   5  -5  14       19.02       22.92      4.79 o
  -5  -4  14        7.97        7.16      2.15 o
  -4  -4  14        9.50        8.34      2.09 o
  -3  -4  14        0.01       -0.44      1.57 o
  -2  -4  14       11.49       12.33      2.22 o
  -1  -4  14        2.20       -1.04      1.68 o
   0  -4  14       14.88       14.26      1.89 o
   1  -4  14       17.08       20.28      2.26 o
   2  -4  14       35.52       39.15      2.80 o
   3  -4  14       47.35       35.94      2.75 o
   4  -4  14       16.80       12.41      2.48 o
   5  -4  14        0.16        3.07      3.85 o
  -5  -3  14        0.97        4.02      2.07 o
  -4  -3  14        0.64        0.43      1.60 o
  -3  -3  14        1.23        3.50      2.21 o
  -2  -3  14        5.08        6.39      2.01 o
  -1  -3  14        0.06       -1.66      1.66 o
   0  -3  14       10.74       10.55      1.81 o
   1  -3  14       12.02       12.07      2.02 o
   2  -3  14        2.01        0.97      1.65 o
   3  -3  14        1.61       -1.64      1.64 o
   4  -3  14        0.29       -0.37      1.93 o
   5  -3  14        0.03       -1.02      3.00 o
  -5  -2  14        0.41        0.77      1.85 o
  -4  -2  14        0.39        0.23      2.47 o
  -3  -2  14        0.66       -0.33      1.82 o
  -2  -2  14       35.39       33.07      2.89 o
  -1  -2  14        3.84        3.87      2.20 o
   0  -2  14       16.99       19.50      2.43 o
   1  -2  14       12.93       12.52      2.05 o
   2  -2  14       14.03       13.90      2.20 o
   3  -2  14       28.99       32.61      2.72 o
   4  -2  14        2.88        2.77      1.85 o
   5  -2  14        0.65       -0.67      3.21 o
  -5  -1  14        2.42        5.07      1.99 o
  -4  -1  14        0.11        1.01      1.78 o
  -3  -1  14        2.61        4.46      2.05 o
  -2  -1  14       33.33       31.20      2.83 o
  -1  -1  14       10.69        6.92      2.02 o
   0  -1  14       12.91       17.38      2.41 o
   1  -1  14       20.69       21.62      2.36 o
   2  -1  14        6.95        6.48      2.05 o
   3  -1  14        7.91        7.96      2.07 o
   4  -1  14        9.58       12.25      2.33 o
   5  -1  14       24.02       23.85      3.60 o
  -5   0  14        0.10        0.47      1.85 o
  -4   0  14        7.88        5.74      3.26 o
  -3   0  14        0.28        2.32      1.96 o
  -2   0  14       11.88       10.43      2.55 o
  -1   0  14       33.16       31.37      2.92 o
   0   0  14        2.99        2.39      2.10 o
   1   0  14       16.98       19.80      2.59 o
   2   0  14       54.88       63.11      3.40 o
   3   0  14        0.00        1.03      1.91 o
   4   0  14        4.46        4.13      2.15 o
  -4   1  14       28.83       26.27      3.01 o
  -3   1  14        0.43        0.11      1.96 o
  -2   1  14        0.00       -0.39      2.01 o
  -1   1  14        5.95        6.70      5.13 o
   0   1  14        0.37       -0.82      2.15 o
   1   1  14        0.73        1.47      1.97 o
   2   1  14       27.09       33.23      2.86 o
   3   1  14       30.32       29.76      3.12 o
   4   1  14        0.71        0.17      2.30 o
  -4   2  14        5.62        5.41      2.53 o
  -3   2  14        2.76        4.77      2.21 o
  -2   2  14        7.97        5.93      2.40 o
  -1   2  14        2.17        0.49      2.29 o
   0   2  14        5.11        2.21      2.85 o
   1   2  14       21.68       18.04      3.72 o
   2   2  14      107.05      110.07      6.55 o
   3   2  14       33.24       34.93      3.48 o
  -3   3  14        0.33        3.75      2.24 o
  -2   3  14        4.07        0.19      2.18 o
  -1   3  14        5.89        4.19      2.53 o
   0   3  14        0.75       -0.58      3.95 o
   1   3  14        9.39       15.42      8.68 o
   2   3  14       17.12       15.39      3.16 o
  -1   4  14        2.06        4.65      2.70 o
   0   4  14        0.49       -1.89      3.26 o
   1   4  14        0.46       -0.25      2.96 o
  -1 -10  15       14.31        8.69      3.80 o
   0 -10  15       14.99       15.44      3.18 o
   1 -10  15        2.41        9.34      2.91 o
   2 -10  15        1.72        3.50      2.33 o
  -2  -9  15        0.94        4.90      3.02 o
  -1  -9  15        0.47       -0.57      2.76 o
   0  -9  15       38.84       35.98      3.86 o
   1  -9  15       34.40       37.67      3.39 o
   2  -9  15        0.47        0.96      2.09 o
   3  -9  15       12.77       10.67      4.17 o
  -3  -8  15        3.50        0.90      2.76 o
  -2  -8  15        1.03       -0.78      2.51 o
  -1  -8  15       17.48       14.34      3.48 o
   0  -8  15        6.35        1.56      2.24 o
   1  -8  15       23.16       23.89      2.85 o
   2  -8  15        0.72        1.86      2.17 o
   3  -8  15        0.82        0.60      2.58 o
  -4  -7  15        0.02        3.75      2.16 o
  -3  -7  15        1.04        5.76      2.09 o
  -2  -7  15        0.33        1.09      2.99 o
  -1  -7  15       48.25       39.62      3.44 o
   0  -7  15       69.21       58.27      3.49 o
   1  -7  15        1.93        0.63      1.75 o
   2  -7  15        4.53        1.59      2.09 o
   3  -7  15       16.08       16.95      2.83 o
   4  -7  15        9.95        7.98      3.13 o
  -4  -6  15        3.17        2.24      2.01 o
  -3  -6  15       11.70       14.63      3.61 o
  -2  -6  15       29.85       27.18      3.11 o
  -1  -6  15       46.86       46.12      3.75 o
   0  -6  15        4.19        5.89      2.04 o
   1  -6  15        5.24        2.55      3.37 o
   2  -6  15        2.67        3.08      2.02 o
   3  -6  15        0.30       -0.04      2.05 o
   4  -6  15        0.22        2.57      2.72 o
  -4  -5  15        0.00        1.10      1.85 o
  -3  -5  15        8.56        8.12      2.35 o
  -2  -5  15       24.18       22.72      3.01 o
  -1  -5  15        1.15        1.38      2.33 o
   0  -5  15       11.74       10.54      2.56 o
   1  -5  15        7.72        7.84      2.22 o
   2  -5  15        0.37       -0.19      1.92 o
   3  -5  15        1.84       -0.11      2.11 o
   4  -5  15       11.53       14.50      3.33 o
  -4  -4  15       29.36       33.21      3.32 o
  -3  -4  15        9.22        9.34      2.68 o
  -2  -4  15        1.35        2.14      2.13 o
  -1  -4  15        1.98        0.45      2.49 o
   0  -4  15        3.20        0.45      1.91 o
   1  -4  15        6.94        6.20      2.18 o
   2  -4  15        4.68        1.35      1.98 o
   3  -4  15        0.93        3.18      2.16 o
   4  -4  15        3.81        1.43      3.44 o
  -4  -3  15        0.52        2.44      2.03 o
  -3  -3  15        0.38        0.16      3.24 o
  -2  -3  15        1.04        2.82      2.03 o
  -1  -3  15        1.30        0.40      2.09 o
   0  -3  15        2.41        3.43      2.07 o
   1  -3  15       10.65        9.72      2.55 o
   2  -3  15        5.36        1.67      1.98 o
   3  -3  15       37.70       35.37      3.25 o
   4  -3  15        2.18        1.13      2.79 o
  -4  -2  15        0.01        1.28      1.90 o
  -3  -2  15        1.58        1.59      2.05 o
  -2  -2  15        1.56        1.15      2.11 o
  -1  -2  15       20.29       20.58      3.09 o
   0  -2  15        6.38        5.68      4.12 o
   1  -2  15        8.75       10.85      2.75 o
   2  -2  15        2.03        0.10      2.04 o
   3  -2  15        0.00       -2.14      2.14 o
   4  -2  15        0.38       -2.55      2.55 o
  -4  -1  15        7.31        7.52      2.50 o
  -3  -1  15       15.77       14.76      2.71 o
  -2  -1  15       16.65       14.12      2.84 o
  -1  -1  15        6.17        1.55      2.27 o
   0  -1  15        2.82        3.15      3.42 o
   1  -1  15        0.07       -1.30      2.19 o
   2  -1  15        3.03        1.54      2.19 o
   3  -1  15        0.01        0.80      2.14 o
   4  -1  15        0.24       -1.88      4.49 o
  -3   0  15        7.76       12.13      3.15 o
  -2   0  15        0.58       -2.06      2.06 o
  -1   0  15       10.83       18.09      3.09 o
   0   0  15       12.62        7.60      4.37 o
   1   0  15       10.80        9.42      2.82 o
   2   0  15        5.73        8.19      2.89 o
   3   0  15       16.09       19.16      3.44 o
  -3   1  15        0.15        2.88      2.48 o
  -2   1  15        1.77       -0.55      2.18 o
  -1   1  15        3.14        3.40      2.79 o
   0   1  15        6.29        4.28      3.84 o
   1   1  15        9.73        3.20      4.89 o
   2   1  15        0.13       -1.62      2.58 o
  -2   2  15        7.34        9.35      2.67 o
  -1   2  15        0.74       -1.79      2.25 o
   0   2  15        3.50       -1.67      3.22 o
   1   2  15       13.11       12.41      3.71 o
   0  -9  16        9.71       13.58      3.78 o
   1  -9  16        1.27       -1.94      4.01 o
  -2  -8  16        2.11        2.20      2.90 o
  -1  -8  16       15.55        9.48      7.31 o
   0  -8  16       26.98       33.44      4.75 o
   1  -8  16       15.07       18.32      3.28 o
   2  -8  16        0.84        3.08      2.24 o
  -2  -7  16       14.34       17.50      3.81 o
  -1  -7  16       22.96       16.30      3.85 o
   0  -7  16        4.22        2.34      2.89 o
   1  -7  16        0.29        0.39      2.29 o
   2  -7  16        1.06       -0.67      2.17 o
  -3  -6  16        4.43        9.12      2.41 o
  -2  -6  16        3.47        3.91      2.12 o
  -1  -6  16       31.35       27.49      4.97 o
   0  -6  16       24.50       16.73      2.93 o
   1  -6  16        0.10       -1.09      2.27 o
   2  -6  16        4.19        5.38      2.42 o
   3  -6  16        0.05       -2.16      2.16 o
  -3  -5  16        1.63        4.41      2.13 o
  -2  -5  16        6.72        4.26      2.32 o
  -1  -5  16        1.25        1.24      2.20 o
   0  -5  16        1.52       -1.25      5.71 o
   1  -5  16        0.02        1.01      2.72 o
   2  -5  16       22.83       22.11      2.94 o
   3  -5  16        7.06        6.51      2.56 o
  -3  -4  16       13.22       13.29      2.68 o
  -2  -4  16       11.70       16.56      5.36 o
  -1  -4  16        5.58        5.75      2.44 o
   0  -4  16        0.43       -1.65      2.78 o
   1  -4  16       11.33       10.82      2.79 o
   2  -4  16       10.38        2.14      3.00 o
   3  -4  16        8.97        6.19      2.56 o
  -3  -3  16        3.25        7.59      2.52 o
  -2  -3  16        3.25        1.98      4.26 o
  -1  -3  16        0.64       -0.62      2.22 o
   0  -3  16        0.05       -1.22      2.66 o
   1  -3  16        0.94       -2.11      2.11 o
   2  -3  16        0.02       -2.58      3.38 o
   3  -3  16        5.96        6.14      2.54 o
  -3  -2  16        0.79        1.18      2.76 o
  -2  -2  16        0.25       -0.34      2.18 o
  -1  -2  16        2.46        2.57      2.28 o
   0  -2  16        7.13        8.12      4.03 o
   1  -2  16        1.51        4.58      3.63 o
   2  -2  16        5.21        6.45      3.17 o
  -2  -1  16        2.02        3.82      2.49 o
  -1  -1  16        3.73        2.07      2.51 o
   0  -1  16        1.51       -1.26      5.50 o
   1  -1  16        0.25       -2.81      2.81 o
   2  -1  16        0.37        2.61      2.78 o
  -1   0  16        0.09       -2.31      2.31 o
   0   0  16        0.04       -2.18      3.08 o
   1   0  16        0.24       -1.02      3.01 o
   0  -5  17        0.11       -1.36      2.36 o
   0  -4  17        4.18        6.13      2.78 o
 
